# Supplementary material for: catena-Poly[[[bis­[4-(1H-1,3,7,8-tetra­azacyclo­penta­[l]phenanthren-2-yl)­phenol-κ2 N 7,N 8]lead(II)]-μ-4,4′-oxy­dibenzoato-κ3 O,O′:O′′] dihydrate]
Source: Acta Crystallogr Sect E Struct Rep Online. 2008 Apr 23;64(Pt 5):m712–3. doi: 10.1107/S1600536808010805 (PMC2961154; doi:10.1107/S1600536808010805)
Supplement: Supplementary file 2 [file e-64-0m712-Isup2.hkl]

# 
# h,k,l, Fc-squared, Fo-squared, sigma(Fo-squared) and status flag 
# 
data_I
_shelx_title '  P21/n' 
_shelx_refln_list_code          4 
_shelx_F_calc_maximum      633.20 
_exptl_crystal_F_000      2232.00 
_reflns_d_resolution_high  0.7700 
 
loop_ 
 _symmetry_equiv_pos_as_xyz 
 'x, y, z' 
 '-x+1/2, y+1/2, -z+1/2' 
 '-x, -y, -z' 
 'x-1/2, -y-1/2, z-1/2' 
 
_cell_length_a    10.7672 
_cell_length_b    29.9160 
_cell_length_c    13.6880 
_cell_angle_alpha  90.000 
_cell_angle_beta   97.695 
_cell_angle_gamma  90.000 
 
_shelx_F_squared_multiplier     1.000 
 
loop_ 
 _refln_index_h 
 _refln_index_k 
 _refln_index_l 
 _refln_F_squared_calc 
 _refln_F_squared_meas 
 _refln_F_squared_sigma 
 _refln_observed_status 
   2   0   0   102333.04    83402.13   2554.52 o 
   4   0   0    12665.73    15078.21    656.49 o 
   6   0   0    21129.15    21981.46    567.59 o 
   8   0   0       14.60      -71.31     71.31 o 
  10   0   0      525.53      376.91    113.82 o 
  12   0   0      753.72      563.14    152.20 o 
   2   1   0    18531.13    14625.32    157.53 o 
   3   1   0     3610.69     3123.96     55.83 o 
   4   1   0    26638.64    25961.52    421.93 o 
   5   1   0     1638.07     1559.21     56.00 o 
   6   1   0     7752.55     8546.04    268.54 o 
   7   1   0      149.44      263.08     56.68 o 
   8   1   0    11504.37    11352.17    261.21 o 
   9   1   0        0.07      -37.82     54.04 o 
  10   1   0     5155.50     5268.94    166.38 o 
  11   1   0       47.78       15.79     80.52 o 
  12   1   0     1441.48     1280.64    126.90 o 
  13   1   0        0.94      -66.40    142.91 o 
   2   2   0    39272.38    38144.04   1439.50 o 
   3   2   0       12.32       82.72     25.02 o 
   4   2   0    19568.05    21234.88    335.10 o 
   5   2   0     1321.51     1270.47     89.13 o 
   6   2   0    11682.03    11284.29    210.25 o 
   7   2   0      196.57      211.79     49.07 o 
   8   2   0       20.61      -59.35     59.35 o 
   9   2   0       57.84       71.59     59.83 o 
  10   2   0       79.77      -67.16     67.16 o 
  11   2   0       15.45      -15.64     73.33 o 
  12   2   0      383.90      357.31     87.72 o 
  13   2   0        0.02       -9.52    131.24 o 
   2   3   0     9522.02     5491.62     66.21 o 
   3   3   0       47.30      177.15     24.38 o 
   4   3   0    35541.83    34912.16    528.52 o 
   5   3   0      106.29       70.90     30.93 o 
   6   3   0    16423.65    15770.09    280.38 o 
   7   3   0        1.26      -28.45     41.80 o 
   8   3   0     7200.97     6917.61    171.82 o 
   9   3   0       58.76      118.01     71.25 o 
  10   3   0     3740.83     3359.56    130.03 o 
  11   3   0        0.23       39.19     72.84 o 
  12   3   0     1477.96     1567.13    185.22 o 
  13   3   0       27.01       -1.66     87.94 o 
   1   4   0     1827.77     1923.46     33.80 o 
   2   4   0    73176.60    89130.99   1666.79 o 
   3   4   0     5145.90     4863.74     69.78 o 
   4   4   0    60413.51    63746.65   1224.20 o 
   5   4   0      421.18      427.06     46.54 o 
   6   4   0     6063.11     5471.13    122.27 o 
   7   4   0       46.64       99.17     53.13 o 
   8   4   0      193.17       69.39     57.70 o 
   9   4   0        3.19       -6.98     58.65 o 
  10   4   0      170.52       83.86     65.53 o 
  11   4   0       37.30        3.99     76.83 o 
  12   4   0      135.31      173.23    102.19 o 
  13   4   0       16.91       98.37    101.19 o 
   1   5   0      896.36      385.44     17.15 o 
   2   5   0    77280.59    84448.10   1571.70 o 
   3   5   0      438.80      593.73     32.07 o 
   4   5   0    10357.27    11185.43    201.98 o 
   5   5   0     1137.05      832.49     41.06 o 
   6   5   0    17673.35    16516.28    260.91 o 
   7   5   0       27.20       80.22     51.42 o 
   8   5   0     8212.93     8808.73    203.53 o 
   9   5   0        9.02       41.20     60.62 o 
  10   5   0     4706.58     5408.63    234.92 o 
  11   5   0        0.65      -30.35     69.05 o 
  12   5   0     1107.38      910.25    108.45 o 
  13   5   0        0.75       96.93    103.67 o 
   0   6   0    23821.80    18230.85    245.85 o 
   1   6   0      108.45      234.67     51.27 o 
   2   6   0   400947.63   496434.28  25988.42 o 
   3   6   0      428.97      314.27     25.87 o 
   4   6   0    49374.93    50232.88    905.44 o 
   5   6   0      105.08      147.97     34.56 o 
   6   6   0     2057.28     1642.54    113.72 o 
   7   6   0      200.05      162.43     46.82 o 
   8   6   0      402.27      218.90     81.79 o 
   9   6   0       12.90       12.59     59.09 o 
  10   6   0      436.65      283.48     77.76 o 
  11   6   0      129.83       77.91     72.95 o 
  12   6   0      222.25       41.25     96.40 o 
  13   6   0       12.94      168.16     98.94 o 
   1   7   0      584.62      497.56     35.77 o 
   2   7   0    30876.89    35052.44    501.46 o 
   3   7   0       80.67      103.73     25.35 o 
   4   7   0     3780.85     4129.67    167.33 o 
   5   7   0       22.80        4.84     28.65 o 
   6   7   0    27958.84    27657.70    519.84 o 
   7   7   0      189.70      214.16     51.86 o 
   8   7   0    10983.01    11845.28    247.16 o 
   9   7   0      257.46      359.21     77.56 o 
  10   7   0     4346.18     4673.94    209.36 o 
  11   7   0        3.61        3.27     69.57 o 
  12   7   0      698.75      740.83    106.24 o 
  13   7   0        1.68      323.62    100.78 o 
   0   8   0    37357.40    35821.22   1336.07 o 
   1   8   0     9318.95     8658.60    107.25 o 
   2   8   0   103472.13   118684.02   2676.28 o 
   3   8   0     1346.19     1251.62     51.91 o 
   4   8   0    40831.47    42768.50    740.46 o 
   5   8   0      909.72      884.75     42.30 o 
   6   8   0     3424.88     3063.36    139.71 o 
   7   8   0      221.71      312.68     63.06 o 
   8   8   0     1044.89      824.66    116.91 o 
   9   8   0       60.64      -31.74     57.40 o 
  10   8   0      525.53      415.98     86.45 o 
  11   8   0       17.74      243.89     96.21 o 
  12   8   0      354.04      518.05    114.22 o 
  13   8   0        1.25       86.61    109.63 o 
   1   9   0     1641.59     1722.93     66.16 o 
   2   9   0   100149.25   107957.58   2345.69 o 
   3   9   0      154.81       73.42     23.10 o 
   4   9   0      430.09      611.83     39.63 o 
   5   9   0      464.97      422.35     39.08 o 
   6   9   0    10663.47    10802.95    195.63 o 
   7   9   0      465.41      435.95     59.11 o 
   8   9   0    10189.05    10065.44    245.00 o 
   9   9   0       48.72       45.69     63.86 o 
  10   9   0     4546.61     4966.82    189.12 o 
  11   9   0        5.98       61.22     92.01 o 
  12   9   0      755.04      768.61    106.71 o 
  13   9   0       37.97      305.32    111.60 o 
   0  10   0    84977.04    86786.45   2860.09 o 
   1  10   0       24.96       47.80     33.20 o 
   2  10   0    51112.90    55212.29    874.92 o 
   3  10   0      355.35      313.37     34.49 o 
   4  10   0    14762.49    14308.22    203.27 o 
   5  10   0     2040.26     1981.76    107.89 o 
   6  10   0     5512.73     5198.19    125.29 o 
   7  10   0       99.85       79.17     46.05 o 
   8  10   0     1443.45     1426.83    107.23 o 
   9  10   0       13.39        6.24     57.52 o 
  10  10   0       27.17      -84.57     84.57 o 
  11  10   0       12.02      202.19     87.22 o 
  12  10   0      304.78      359.04     89.79 o 
  13  10   0       11.65       -5.07    112.42 o 
   1  11   0       22.46       73.61     26.34 o 
   2  11   0    19554.62    19930.37    270.44 o 
   3  11   0      785.95      985.91     36.08 o 
   4  11   0     2371.16     2191.95    101.39 o 
   5  11   0       21.70       55.48     40.91 o 
   6  11   0    11506.36    11692.09    222.42 o 
   7  11   0      171.74      108.10     54.90 o 
   8  11   0    10512.34    11401.27    344.00 o 
   9  11   0      148.66      106.74     86.84 o 
  10  11   0     2619.66     3124.14    186.42 o 
  11  11   0       38.74       36.67     86.82 o 
  12  11   0      882.12      785.50    124.15 o 
  13  11   0        7.01     -102.51    104.06 o 
   0  12   0    48690.48    55088.43   1603.72 o 
   1  12   0      965.92      860.58     32.60 o 
   2  12   0    42364.90    45438.91    783.91 o 
   3  12   0      234.28      325.50     41.79 o 
   4  12   0    29860.03    31532.83    480.24 o 
   5  12   0      949.21      973.70     49.50 o 
   6  12   0     3317.58     3014.77    135.98 o 
   7  12   0       49.14        6.47     53.73 o 
   8  12   0       10.19      -58.57     58.57 o 
   9  12   0      121.99      134.66     63.34 o 
  10  12   0       39.60      -21.05     73.41 o 
  11  12   0        2.01        7.87     96.54 o 
  12  12   0      264.41      268.26    114.87 o 
  13  12   0       39.75      -30.81     97.92 o 
   1  13   0        1.48       -2.74     24.90 o 
   2  13   0     7921.27     7647.42    177.96 o 
   3  13   0      122.72      151.66     27.84 o 
   4  13   0    22839.82    23665.54    478.74 o 
   5  13   0     1009.89     1023.68     52.28 o 
   6  13   0    11506.97    12808.49    303.87 o 
   7  13   0       16.04        1.84     44.46 o 
   8  13   0     8444.96     8517.32    219.76 o 
   9  13   0      446.03      413.45     94.92 o 
  10  13   0     1573.15     1745.26    130.23 o 
  11  13   0      113.29      218.16     93.14 o 
  12  13   0      751.46      719.58    153.47 o 
  13  13   0       11.14     -105.44    105.44 o 
   0  14   0    36905.74    41713.58   1149.60 o 
   1  14   0     5846.95     5775.99     75.56 o 
   2  14   0    60220.62    63025.91   1304.97 o 
   3  14   0     5429.48     5395.64     99.40 o 
   4  14   0    41125.11    44142.00    788.18 o 
   5  14   0       14.62      -17.60     39.49 o 
   6  14   0      936.75      753.35     56.27 o 
   7  14   0        3.29        1.90     65.52 o 
   8  14   0       55.80       37.36     76.26 o 
   9  14   0       53.57      -22.79     62.57 o 
  10  14   0        4.53       29.05     69.24 o 
  11  14   0       67.20       -7.56     83.80 o 
  12  14   0      420.09      264.90    111.17 o 
   1  15   0     1541.77     1006.31     41.93 o 
   2  15   0      268.01       61.47     38.11 o 
   3  15   0     3980.30     4089.49     91.89 o 
   4  15   0    44932.19    49488.33    923.56 o 
   5  15   0     1451.01     1739.49     73.08 o 
   6  15   0     8825.89     9661.78    204.04 o 
   7  15   0      682.41      836.56     74.91 o 
   8  15   0     8930.85     9191.39    239.45 o 
   9  15   0      166.31      186.44     75.52 o 
  10  15   0     2065.37     2537.08    164.97 o 
  11  15   0       98.20      135.57    105.30 o 
  12  15   0      558.39      595.57    141.66 o 
   0  16   0    55521.92    58134.83   1750.74 o 
   1  16   0     1166.65     1172.72     44.89 o 
   2  16   0    21505.56    20594.57    343.10 o 
   3  16   0     3121.31     2897.56     85.77 o 
   4  16   0     9715.24     9389.40    168.25 o 
   5  16   0     1741.10     1874.76    123.76 o 
   6  16   0     4837.35     4461.32    215.97 o 
   7  16   0     1323.20     1304.42    109.95 o 
   8  16   0     1015.71      787.17     89.28 o 
   9  16   0       12.02       -0.82     71.45 o 
  10  16   0       39.46      -41.91     83.53 o 
  11  16   0        1.57      -55.92     79.49 o 
  12  16   0      151.95      170.56    103.04 o 
   1  17   0       96.52       77.50     30.56 o 
   2  17   0      634.45      505.19     53.47 o 
   3  17   0       42.78       75.82     45.30 o 
   4  17   0    14970.63    14451.14    300.53 o 
   5  17   0      274.17      222.72     58.43 o 
   6  17   0     2987.59     3756.86    141.58 o 
   7  17   0      142.74      136.89     53.74 o 
   8  17   0     5053.33     5590.46    170.93 o 
   9  17   0      351.58      250.60     91.26 o 
  10  17   0     2361.25     2409.62    148.54 o 
  11  17   0        6.46        2.14     89.92 o 
  12  17   0      295.50      245.13    117.63 o 
   0  18   0    53455.18    60080.20   2036.24 o 
   1  18   0     1071.33      881.13     51.83 o 
   2  18   0     7614.12     7432.94    129.36 o 
   3  18   0      332.55      526.66     61.86 o 
   4  18   0     7565.96     7884.12    182.94 o 
   5  18   0      206.14      159.26     62.62 o 
   6  18   0     4517.75     4248.06    210.68 o 
   7  18   0       23.44       24.80     68.37 o 
   8  18   0      757.25      454.93     71.14 o 
   9  18   0       37.26       76.54     75.71 o 
  10  18   0       48.40       -5.82     81.79 o 
  11  18   0       83.49      105.15     82.64 o 
  12  18   0      146.51      215.21     93.01 o 
   1  19   0      305.50      292.05     38.45 o 
   2  19   0     1883.12     1888.51     92.01 o 
   3  19   0      826.47      760.24     77.75 o 
   4  19   0     6836.46     6752.12    159.01 o 
   5  19   0       41.81       64.78     54.36 o 
   6  19   0     6338.33     6092.13    176.14 o 
   7  19   0     1924.84     1861.96    124.15 o 
   8  19   0     2644.97     3250.24    228.35 o 
   9  19   0      307.25      378.74     73.11 o 
  10  19   0     1671.28     1921.62    139.24 o 
  11  19   0      144.58      195.12    102.28 o 
  12  19   0      485.33      512.66    136.32 o 
   0  20   0    29993.95    31243.25    841.55 o 
   1  20   0     1904.83     2421.41     75.00 o 
   2  20   0    11675.80    11767.95    180.31 o 
   3  20   0     1425.91     1613.75     74.75 o 
   4  20   0     4377.05     4172.38    142.02 o 
   5  20   0      740.04      610.93     72.57 o 
   6  20   0     5394.20     6232.10    186.25 o 
   7  20   0       66.77      150.31     77.30 o 
   8  20   0       95.44      -22.41     61.63 o 
   9  20   0       25.45       87.50     80.19 o 
  10  20   0      130.30       51.04     75.55 o 
  11  20   0        1.27      177.99    148.60 o 
   1  21   0        2.04        7.24     46.45 o 
   2  21   0     2904.64     2724.51    101.77 o 
   3  21   0      441.09      528.58     48.82 o 
   4  21   0     9344.75    10085.70    265.80 o 
   5  21   0     2575.50     2670.04    126.75 o 
   6  21   0    16280.48    17069.87    423.17 o 
   7  21   0      607.84      489.32     92.79 o 
   8  21   0     1702.52     2195.24    121.77 o 
   9  21   0       61.78       30.12     72.32 o 
  10  21   0     1555.24     1844.29    124.91 o 
  11  21   0       22.28       52.51     94.63 o 
   0  22   0    17451.38    18625.10    576.99 o 
   1  22   0     2465.36     2337.12     90.15 o 
   2  22   0    13228.09    14481.35    244.27 o 
   3  22   0     2084.72     2316.90     82.85 o 
   4  22   0     4823.75     4817.38    150.89 o 
   5  22   0     2377.31     2539.67    133.04 o 
   6  22   0     3934.52     3349.75    124.02 o 
   7  22   0       41.65      -42.13     57.78 o 
   8  22   0       71.60      150.94     73.70 o 
   9  22   0        4.58      -29.68     69.68 o 
  10  22   0       24.32       -7.26    111.54 o 
  11  22   0        1.14      -26.40     79.86 o 
   1  23   0      197.86      258.73     51.95 o 
   2  23   0      966.60      854.54     72.43 o 
   3  23   0     1127.63     1142.94     59.09 o 
   4  23   0     1847.75     1970.34     94.68 o 
   5  23   0      439.34      546.99     69.59 o 
   6  23   0     6212.28     5995.28    225.46 o 
   7  23   0      498.15      458.47     77.77 o 
   8  23   0     1400.11     1777.42    100.28 o 
   9  23   0       97.71       53.00     99.78 o 
  10  23   0      818.97      976.59    115.45 o 
  11  23   0       68.63       84.64    116.50 o 
   0  24   0     1840.77     1818.33    175.47 o 
   1  24   0      889.53     1208.34    114.74 o 
   2  24   0     8898.04     9017.07    177.69 o 
   3  24   0      379.56      363.97     47.88 o 
   4  24   0     3192.18     3549.79    146.34 o 
   5  24   0       13.24       33.42     78.89 o 
   6  24   0     2093.81     2172.24    131.12 o 
   7  24   0       73.57      173.77    100.38 o 
   8  24   0      408.93      306.60     87.32 o 
   9  24   0       14.00       28.89     72.61 o 
  10  24   0       51.80      -58.13    121.36 o 
   1  25   0      107.20      116.22     52.27 o 
   2  25   0      891.57     1120.80     75.30 o 
   3  25   0       19.67      -41.32     41.32 o 
   4  25   0     2222.18     2513.03     94.08 o 
   5  25   0      394.50      325.91     81.24 o 
   6  25   0     3628.14     4040.33    209.73 o 
   7  25   0      218.52      268.78    117.29 o 
   8  25   0     1684.27     2039.47    171.70 o 
   9  25   0      425.35      542.65    159.90 o 
  10  25   0      914.00     1131.90    127.23 o 
   0  26   0     4842.22     6099.75    266.19 o 
   1  26   0     1016.71     1335.05     89.21 o 
   2  26   0     8933.36     8776.32    205.62 o 
   3  26   0      743.91      915.84     56.28 o 
   4  26   0     4009.55     4635.27    108.51 o 
   5  26   0      126.05      272.88     76.14 o 
   6  26   0     1311.12     1006.76    134.57 o 
   7  26   0      168.57       85.91     98.46 o 
   8  26   0      481.21      318.76    105.59 o 
   9  26   0        7.19       95.25     73.09 o 
  10  26   0       42.55       19.39    103.42 o 
   1  27   0      133.43      215.27     54.60 o 
   2  27   0     1985.64     1918.24     77.86 o 
   3  27   0     1058.44     1209.31     83.83 o 
   4  27   0     4469.43     4280.02    116.42 o 
   5  27   0      477.98      475.05     67.05 o 
   6  27   0     1579.46     2133.80    167.68 o 
   7  27   0      374.62      565.65    131.31 o 
   8  27   0     2312.06     2761.09    173.33 o 
   9  27   0      297.31      310.67    120.12 o 
   0  28   0     4743.40     5114.22    206.71 o 
   1  28   0     1579.75     1706.86    113.37 o 
   2  28   0     5092.27     5247.86    141.19 o 
   3  28   0      469.75      366.65     52.51 o 
   4  28   0     3773.01     3833.81    109.31 o 
   5  28   0       66.08      -56.37     56.37 o 
   6  28   0      159.90      186.34    106.93 o 
   7  28   0      192.80      309.34    108.41 o 
   8  28   0      110.63      289.95    130.13 o 
   9  28   0        0.32      -38.40     97.51 o 
   1  29   0      200.92      212.91     78.63 o 
   2  29   0     2061.74     2332.88    100.15 o 
   3  29   0      330.57      424.46     81.86 o 
   4  29   0     1938.69     1937.54     78.76 o 
   5  29   0      553.76      540.30     58.63 o 
   6  29   0     1600.49     1716.04    105.02 o 
   7  29   0      556.07      817.51    124.05 o 
   8  29   0     1678.98     1773.26    265.92 o 
   9  29   0      122.58       94.63    106.55 o 
   0  30   0     5121.69     5198.40    228.42 o 
   1  30   0      960.59     1463.91     85.76 o 
   2  30   0     3283.83     3017.59    210.36 o 
   3  30   0      708.08     1059.86    109.07 o 
   4  30   0     3370.21     2985.61    107.07 o 
   5  30   0      265.33      238.72     66.88 o 
   6  30   0      267.94      292.80     77.45 o 
   7  30   0        7.33        7.29    120.85 o 
   8  30   0        4.05       69.33    117.79 o 
   1  31   0       12.79        4.98     51.23 o 
   2  31   0      734.36      654.32     83.40 o 
   3  31   0       23.59        5.49     66.07 o 
   4  31   0     1160.79     1309.07     79.44 o 
   5  31   0      567.78      570.47    107.00 o 
   6  31   0      771.53      827.04    144.96 o 
   7  31   0      508.44      401.56    113.64 o 
   8  31   0      945.89      659.97    124.68 o 
   0  32   0     3149.76     3525.69    163.95 o 
   1  32   0      306.77      346.36     52.94 o 
   2  32   0     1328.50     1557.37    134.89 o 
   3  32   0      337.29      418.69     65.93 o 
   4  32   0     2140.92     2051.97    183.83 o 
   5  32   0      283.98      230.37     70.68 o 
   6  32   0      311.84      261.53     70.70 o 
   7  32   0        1.26      -21.77     64.27 o 
   1  33   0       58.01      164.07     59.80 o 
   2  33   0      849.66      642.72     63.13 o 
   3  33   0      167.85      191.34     60.89 o 
   4  33   0      560.03      554.80     85.55 o 
   5  33   0      329.58      203.96     54.72 o 
   6  33   0      620.07      600.01    145.06 o 
   7  33   0      243.43       76.01     88.74 o 
   0  34   0     2449.77     2233.13    164.77 o 
   1  34   0      706.46      963.21    108.44 o 
   2  34   0     2066.67     1980.30    107.50 o 
   3  34   0      305.67      273.19     70.58 o 
   4  34   0      799.16      538.09     84.04 o 
   5  34   0      107.20       30.91     70.65 o 
   6  34   0      301.87      171.65    122.17 o 
   1  35   0       75.50       57.08     93.39 o 
   2  35   0      299.82      263.40     59.10 o 
   3  35   0      507.33      628.29     86.54 o 
   4  35   0      581.66      393.23     63.70 o 
   5  35   0      300.77      201.62     79.78 o 
   6  35   0      505.27      288.03    249.54 o 
   0  36   0     1644.01     1661.66    112.57 o 
   1  36   0      840.60      979.83     81.60 o 
   2  36   0     1629.50     1085.57     83.02 o 
   3  36   0      314.16      416.09     83.28 o 
   4  36   0      543.30      358.52     94.63 o 
   5  36   0       19.97      113.97     91.37 o 
   1  37   0        9.33      -12.11     60.60 o 
   2  37   0        8.64      161.96     66.03 o 
   3  37   0      281.29      360.61     58.60 o 
   4  37   0      289.31       31.73    104.53 o 
   0  38   0      330.95      300.35    106.87 o 
   1  38   0      156.80      254.90     67.70 o 
   2  38   0      930.02      699.01     95.91 o 
 -13   0   1        2.78     -160.07    249.77 o 
 -11   0   1      293.27      -19.64    131.55 o 
  -9   0   1     5908.47     6105.56    339.48 o 
  -7   0   1     9155.33     9279.65    510.89 o 
  -5   0   1    66774.26    63416.87   1968.77 o 
  -3   0   1    83875.35    81532.50   2665.40 o 
   3   0   1    11582.41     8067.62    159.14 o 
   5   0   1     1375.34      923.79     61.47 o 
   7   0   1      959.96     1084.21     87.87 o 
   9   0   1     3246.73     2897.38    168.10 o 
  11   0   1     2110.09     2334.63    189.54 o 
  13   0   1      441.80      611.19    229.79 o 
 -13   1   1      842.28      816.99    113.92 o 
 -12   1   1       11.86       17.87     73.83 o 
 -11   1   1     2910.70     2971.95    168.07 o 
 -10   1   1        4.57       45.78     69.29 o 
  -9   1   1     4825.02     4566.69    182.60 o 
  -8   1   1       25.37      -15.09     85.42 o 
  -7   1   1     1842.33     1579.79     97.50 o 
  -6   1   1      148.88       90.52     52.39 o 
  -5   1   1     2753.48     2697.59     96.85 o 
  -4   1   1      289.61      495.86     39.62 o 
  -3   1   1     2260.71     1414.14     98.04 o 
  -2   1   1     7979.98     3177.56     74.30 o 
   2   1   1    16202.75    11594.89    119.49 o 
   3   1   1    77409.48    72492.88   1437.21 o 
   4   1   1        3.33       27.02     29.87 o 
   5   1   1    41188.99    44405.16    785.13 o 
   6   1   1      336.96      409.74     46.62 o 
   7   1   1     5374.85     4696.32     98.05 o 
   8   1   1      451.87      488.58     56.68 o 
   9   1   1     4190.28     3735.43    125.19 o 
  10   1   1      218.97      222.30     76.86 o 
  11   1   1      511.34      223.66     76.88 o 
  12   1   1       85.40        6.84     76.28 o 
  13   1   1      105.99      -61.41    101.33 o 
 -13   2   1        1.66       13.62     90.55 o 
 -12   2   1        0.03       74.22    115.65 o 
 -11   2   1      518.52      356.38     85.37 o 
 -10   2   1       38.28      124.11     86.72 o 
  -9   2   1     3773.63     3314.65    129.56 o 
  -8   2   1      887.57      839.40     93.55 o 
  -7   2   1    16130.31    15719.46    344.12 o 
  -6   2   1     1152.21      994.50     57.77 o 
  -5   2   1    27729.07    28623.98    557.58 o 
  -4   2   1     1622.80     1555.25     48.21 o 
  -3   2   1    64370.70    64134.14   1333.83 o 
  -2   2   1     8519.28     6881.63     81.26 o 
   2   2   1     4107.31     1762.71     29.77 o 
   3   2   1     9163.81     7388.99     96.66 o 
   4   2   1     1848.95     1877.11     47.14 o 
   5   2   1       11.16      -45.75     45.75 o 
   6   2   1      704.80      592.37     48.76 o 
   7   2   1     1926.50     1920.93     96.12 o 
   8   2   1       49.16       33.19     47.92 o 
   9   2   1     3701.58     3631.51    143.45 o 
  10   2   1       13.10       94.48     61.64 o 
  11   2   1     2535.56     2680.26    130.61 o 
  12   2   1       66.10       -7.96     80.22 o 
  13   2   1      627.44      451.95    112.32 o 
 -13   3   1      829.86      886.32    136.32 o 
 -12   3   1        6.54       82.43     84.85 o 
 -11   3   1     2025.65     1959.27    135.69 o 
 -10   3   1        0.82      -35.33     63.60 o 
  -9   3   1     5336.25     5230.38    173.51 o 
  -8   3   1        7.24       34.51     53.13 o 
  -7   3   1     9322.53     8465.69    218.57 o 
  -6   3   1      640.13      675.92     65.35 o 
  -5   3   1     2784.08     2577.06    230.14 o 
  -4   3   1     2082.56     1683.42     77.78 o 
  -3   3   1      282.61      123.22     50.44 o 
  -2   3   1     3368.12     1595.26     35.41 o 
  -1   3   1    32081.86    27803.63    751.84 o 
   1   3   1    49571.87    55694.91   1789.47 o 
   2   3   1      313.42      282.21     20.15 o 
   3   3   1    39448.86    41422.91    611.60 o 
   4   3   1     3138.36     2853.91     71.84 o 
   5   3   1    36992.49    39168.96    692.20 o 
   6   3   1     2470.52     3168.50     80.99 o 
   7   3   1    14264.87    13949.09    266.99 o 
   8   3   1      187.51      212.76     55.64 o 
   9   3   1     3004.42     2520.66    144.67 o 
  10   3   1      143.05      136.46     67.90 o 
  11   3   1      596.24      359.25     82.72 o 
  12   3   1      117.22      118.08     85.66 o 
  13   3   1       28.67      -95.61    108.62 o 
 -13   4   1        8.40     -211.33    211.33 o 
 -12   4   1       14.32       15.84     78.27 o 
 -11   4   1      439.18      221.29    105.68 o 
 -10   4   1        2.88        0.78     67.96 o 
  -9   4   1     3407.68     3357.21    149.77 o 
  -8   4   1      184.02       62.38     55.85 o 
  -7   4   1    13867.54    13144.34    299.01 o 
  -6   4   1     3911.45     4874.54    110.27 o 
  -5   4   1    46959.91    45866.28   1014.15 o 
  -4   4   1     1186.36      609.26     42.15 o 
  -3   4   1    33379.87    28912.49    425.08 o 
  -2   4   1      253.71      835.57     39.51 o 
  -1   4   1    45147.36    49982.26    711.10 o 
   0   4   1     6327.40     4635.07    118.15 o 
   1   4   1    21439.52    27489.48    391.39 o 
   2   4   1      247.52       76.61     17.37 o 
   3   4   1     3850.19     3130.25     72.54 o 
   4   4   1     1375.82     1291.23     45.74 o 
   5   4   1     1076.63     1046.32     49.42 o 
   6   4   1        3.47      -43.27     43.27 o 
   7   4   1     2714.74     2257.12    114.79 o 
   8   4   1       50.42       74.06     55.23 o 
   9   4   1     4056.58     4369.51    131.30 o 
  10   4   1       26.29      -27.80     61.90 o 
  11   4   1     2635.67     3168.43    152.30 o 
  12   4   1        0.77      -31.02     79.00 o 
  13   4   1      799.65     1097.07    188.61 o 
 -13   5   1      821.95      911.34    146.98 o 
 -12   5   1       77.93      165.01    104.28 o 
 -11   5   1     2192.62     2454.95    136.96 o 
 -10   5   1       87.78      123.75     68.61 o 
  -9   5   1     3617.00     3051.45    130.29 o 
  -8   5   1        2.45       18.12     49.75 o 
  -7   5   1     5379.82     4740.47    135.08 o 
  -6   5   1      111.12       48.87     41.41 o 
  -5   5   1       56.34      -37.73     37.73 o 
  -4   5   1     1162.18     1110.12     46.30 o 
  -3   5   1      715.67      588.22     38.22 o 
  -2   5   1    11895.24    14686.59    174.85 o 
  -1   5   1    18589.87    22815.92    248.02 o 
   0   5   1      120.36       -0.16     13.23 o 
   1   5   1    52060.32    49530.82    756.99 o 
   2   5   1     9781.40     7636.91     95.23 o 
   3   5   1    53454.84    54393.29    867.47 o 
   4   5   1      453.45      189.50     29.86 o 
   5   5   1    35857.81    34749.77    581.05 o 
   6   5   1      626.66      630.77     59.34 o 
   7   5   1    20338.64    21955.93    441.37 o 
   8   5   1        7.40        2.88     64.02 o 
   9   5   1     2953.24     2839.82    131.06 o 
  10   5   1      251.20      213.27     76.77 o 
  11   5   1     1001.67     1192.89    145.17 o 
  12   5   1        5.14      -24.47     78.42 o 
  13   5   1        0.90      -86.37     86.37 o 
 -13   6   1        0.38      192.56    108.20 o 
 -12   6   1        0.11      -21.91    137.93 o 
 -11   6   1      304.42       62.29     82.78 o 
 -10   6   1       33.67       54.82     99.49 o 
  -9   6   1     1377.96     1373.92    100.02 o 
  -8   6   1      756.34      763.25     77.18 o 
  -7   6   1    18408.43    19070.99    374.31 o 
  -6   6   1      698.62      953.15     55.22 o 
  -5   6   1    36095.88    37092.43    594.64 o 
  -4   6   1     2529.19     2243.59     70.49 o 
  -3   6   1    40044.32    42599.02    668.90 o 
  -2   6   1    33300.73    39617.86    576.38 o 
  -1   6   1    63206.21    74167.30   1226.97 o 
   0   6   1    13503.65    11370.49    136.19 o 
   1   6   1    27587.80    27326.18    466.49 o 
   2   6   1    94604.82   101537.38   2112.57 o 
   3   6   1    15629.04    18469.33    249.30 o 
   4   6   1     1554.81     1628.19     49.42 o 
   5   6   1      696.41      610.38     51.85 o 
   6   6   1      263.78      369.01     42.49 o 
   7   6   1     1659.11     1250.76     79.32 o 
   8   6   1     1143.50     1251.06     74.90 o 
   9   6   1     3375.41     3689.54    144.55 o 
  10   6   1      303.86      353.77     72.48 o 
  11   6   1     1366.42     1276.09    116.46 o 
  12   6   1       39.19      190.86    108.64 o 
  13   6   1      660.83      724.46    149.49 o 
 -13   7   1      812.76      844.09    146.80 o 
 -12   7   1       49.58      110.55    101.77 o 
 -11   7   1     2048.59     2271.47    134.67 o 
 -10   7   1      166.32      197.82     76.97 o 
  -9   7   1     4023.32     4058.61    164.51 o 
  -8   7   1       18.60        0.04     63.48 o 
  -7   7   1     3871.07     4011.88    121.82 o 
  -6   7   1      223.27      336.43     55.66 o 
  -5   7   1      255.85      239.58     82.84 o 
  -4   7   1        0.03       38.17     34.75 o 
  -3   7   1    21800.14    19676.61    292.06 o 
  -2   7   1     2185.34     2477.01     56.11 o 
  -1   7   1      921.80      800.45     56.34 o 
   0   7   1      832.54      883.52     28.47 o 
   1   7   1    75504.37    72333.96   1397.60 o 
   2   7   1    50581.14    53196.09    825.59 o 
   3   7   1    32894.50    37085.63    513.92 o 
   4   7   1     1050.15      865.36     38.53 o 
   5   7   1    21598.57    20520.41    329.28 o 
   6   7   1      678.16      625.35     60.30 o 
   7   7   1    16161.74    16963.59    356.37 o 
   8   7   1        5.36      -63.94     63.94 o 
   9   7   1     2364.89     2375.81    127.44 o 
  10   7   1      105.90       77.21     62.01 o 
  11   7   1      648.61      529.81     91.24 o 
  12   7   1        0.04       18.82     87.33 o 
  13   7   1       18.42      127.78     95.82 o 
 -13   8   1        0.11      -98.60    110.38 o 
 -12   8   1        2.28      155.37    110.64 o 
 -11   8   1      431.92      727.34    179.25 o 
 -10   8   1       56.19      119.06     77.16 o 
  -9   8   1     5084.11     4802.81    202.60 o 
  -8   8   1       46.52       21.94     80.21 o 
  -7   8   1    14283.36    13899.12    301.96 o 
  -6   8   1      169.29      136.82     44.18 o 
  -5   8   1    24360.86    23550.54    374.78 o 
  -4   8   1      232.77      116.47     28.80 o 
  -3   8   1    66320.38    66978.66   1305.60 o 
  -2   8   1     6377.59     6430.14     82.18 o 
  -1   8   1    37036.38    34153.04    479.50 o 
   0   8   1     1924.14     2518.76     38.29 o 
   1   8   1     4281.26     3448.73     67.93 o 
   2   8   1     1712.25     1031.05     40.01 o 
   3   8   1    34124.92    35675.66    627.01 o 
   4   8   1     2106.85     2454.92     72.07 o 
   5   8   1     1935.64     2011.37    102.00 o 
   6   8   1       30.75      119.09     45.61 o 
   7   8   1     4153.80     3505.34    227.25 o 
   8   8   1      981.95      956.65     87.33 o 
   9   8   1     2462.70     2338.17    151.11 o 
  10   8   1       70.68       60.33     73.59 o 
  11   8   1     1202.00     1598.72    120.29 o 
  12   8   1        3.66       23.82     74.04 o 
  13   8   1      624.48     1082.71    133.51 o 
 -13   9   1      870.29      929.58    187.98 o 
 -12   9   1        5.02      -92.34     92.34 o 
 -11   9   1     2501.92     2533.71    156.10 o 
 -10   9   1       46.03        2.50     68.47 o 
  -9   9   1     4036.30     4065.19    165.94 o 
  -8   9   1      182.93       94.90     61.55 o 
  -7   9   1     4801.15     4066.38    145.74 o 
  -6   9   1      582.81      473.88     52.42 o 
  -5   9   1     6255.25     5685.65    134.90 o 
  -4   9   1      314.92      256.67     34.93 o 
  -3   9   1     2295.86     2201.94    132.11 o 
  -2   9   1     2881.59     3230.94     67.10 o 
  -1   9   1     9709.37    11030.94    133.74 o 
   0   9   1     4039.63     5262.69     71.36 o 
   1   9   1    26959.98    25949.70    433.85 o 
   2   9   1     3842.03     4268.73     57.52 o 
   3   9   1    45880.41    51411.38    816.82 o 
   4   9   1      271.94      323.27     26.94 o 
   5   9   1    22493.37    20722.53    339.34 o 
   6   9   1      760.48      937.97     64.53 o 
   7   9   1     9879.33    10309.41    218.45 o 
   8   9   1      185.82      188.47     55.26 o 
   9   9   1     2611.41     2591.29    144.30 o 
  10   9   1      416.58      209.46     66.67 o 
  11   9   1      293.02      356.81     97.78 o 
  12   9   1        0.78      205.63    100.05 o 
  13   9   1        0.89       38.17    110.88 o 
 -13  10   1        1.09      -99.42    104.77 o 
 -12  10   1        0.07      -98.86     98.86 o 
 -11  10   1      312.72      117.99    112.11 o 
 -10  10   1       53.69       33.55     78.81 o 
  -9  10   1     3115.43     3202.24    152.86 o 
  -8  10   1       13.47       58.05     70.59 o 
  -7  10   1    12412.68    11988.18    236.33 o 
  -6  10   1      412.63      230.35     56.31 o 
  -5  10   1    19225.26    18160.42    290.48 o 
  -4  10   1     2520.46     2875.31     68.48 o 
  -3  10   1    36805.40    42091.75    702.16 o 
  -2  10   1      100.14      103.08     22.61 o 
  -1  10   1    25513.84    25109.28    360.83 o 
   0  10   1     3816.09     4173.25     73.62 o 
   1  10   1    11397.91    10439.81    124.93 o 
   2  10   1    15627.29    15183.06    184.18 o 
   3  10   1    13940.94    15498.55    216.93 o 
   4  10   1        2.69       84.63     25.27 o 
   5  10   1        2.16      -50.04     50.04 o 
   6  10   1      337.10      415.97     43.61 o 
   7  10   1      690.48      397.45     67.17 o 
   8  10   1      145.60      223.98     67.34 o 
   9  10   1     2508.50     2491.42    145.04 o 
  10  10   1       13.67      -32.04     99.31 o 
  11  10   1     1242.67     1635.53    133.09 o 
  12  10   1       57.55        7.59     83.35 o 
  13  10   1      678.55     1020.96    135.35 o 
 -13  11   1      676.66      912.75    147.06 o 
 -12  11   1       59.66       41.34    132.66 o 
 -11  11   1     1795.48     1867.00    128.33 o 
 -10  11   1       16.53      -13.16     83.55 o 
  -9  11   1     2485.97     2790.29    132.96 o 
  -8  11   1       12.72      119.31     61.96 o 
  -7  11   1     1579.86     1492.98     92.14 o 
  -6  11   1      123.52      103.84     42.05 o 
  -5  11   1     1411.26     1472.04    144.56 o 
  -4  11   1      861.85      699.61     46.78 o 
  -3  11   1     2360.25     2422.17    139.31 o 
  -2  11   1      423.34      337.65     28.93 o 
  -1  11   1     8045.80     7330.98    109.68 o 
   0  11   1     2918.54     2735.23     65.00 o 
   1  11   1    51906.98    51314.48    723.98 o 
   2  11   1      146.00      154.79     48.86 o 
   3  11   1    50695.48    54409.18    889.86 o 
   4  11   1     3612.18     2957.58     73.36 o 
   5  11   1    21757.06    22603.46    410.47 o 
   6  11   1      264.29      264.70     41.27 o 
   7  11   1    13371.06    14008.33    298.15 o 
   8  11   1       53.18       31.00     49.10 o 
   9  11   1     5534.21     5945.47    204.66 o 
  10  11   1      229.50      257.21     71.88 o 
  11  11   1      146.56      112.22     71.53 o 
  12  11   1        0.76      -66.75     82.91 o 
  13  11   1        8.27      -15.05     97.11 o 
 -13  12   1        2.51      -67.49    137.48 o 
 -12  12   1        3.16      127.60    102.81 o 
 -11  12   1      154.84      270.05     90.87 o 
 -10  12   1       48.98        6.51     65.53 o 
  -9  12   1     1727.62     1902.88    137.42 o 
  -8  12   1      265.97      200.26     64.37 o 
  -7  12   1     6776.12     7234.92    181.75 o 
  -6  12   1     1199.75      965.63     60.10 o 
  -5  12   1    19349.80    19962.54    328.74 o 
  -4  12   1     4294.59     5432.78    143.08 o 
  -3  12   1    65686.26    65058.11   2361.05 o 
  -2  12   1     5369.15     3838.88     84.12 o 
  -1  12   1    43264.12    43358.59    698.71 o 
   0  12   1     1113.17     1248.13     75.12 o 
   1  12   1    13014.83    14818.06    202.35 o 
   2  12   1     6150.69     6986.81    163.08 o 
   3  12   1     5838.75     5946.29     85.89 o 
   4  12   1    18960.47    20962.62    322.18 o 
   5  12   1       37.61      -33.82     33.82 o 
   6  12   1      287.34      306.80     50.48 o 
   7  12   1     1644.93     1691.88     95.69 o 
   8  12   1      896.56     1108.59     91.36 o 
   9  12   1     1610.77     1552.37    135.58 o 
  10  12   1      111.86      -30.20     72.47 o 
  11  12   1     1386.64     1587.69    116.74 o 
  12  12   1        8.33      187.87    115.15 o 
  13  12   1      469.80      637.58    110.21 o 
 -13  13   1      558.21      669.26    137.13 o 
 -12  13   1      133.48      118.02     96.04 o 
 -11  13   1     1369.10     1495.65    125.92 o 
 -10  13   1      466.73      345.91     84.49 o 
  -9  13   1     2569.45     2701.23    193.62 o 
  -8  13   1      156.22      208.96     62.12 o 
  -7  13   1     3770.01     3692.33    158.90 o 
  -6  13   1      722.56      673.73     65.03 o 
  -5  13   1       77.88       77.49     54.95 o 
  -4  13   1      418.01      690.32     54.41 o 
  -3  13   1      311.97      193.78     33.39 o 
  -2  13   1     6362.20     6395.47    102.93 o 
  -1  13   1    26521.47    23260.27    322.20 o 
   0  13   1      147.84      231.29     41.16 o 
   1  13   1    27472.11    30548.54    418.51 o 
   2  13   1      429.85      508.76     50.30 o 
   3  13   1    33539.42    32082.33    480.57 o 
   4  13   1     1721.14     2326.11     79.32 o 
   5  13   1    14480.95    15874.22    247.17 o 
   6  13   1       26.88       60.54     44.29 o 
   7  13   1     8621.49     8702.82    207.64 o 
   8  13   1      169.71      103.58     63.39 o 
   9  13   1     4004.31     4205.75    143.32 o 
  10  13   1        3.16      139.96     66.24 o 
  11  13   1      364.75      369.23     85.07 o 
  12  13   1        2.15       38.55    104.78 o 
 -13  14   1        9.56       63.50    119.09 o 
 -12  14   1        0.09      -99.47     99.47 o 
 -11  14   1      173.82      121.63     90.94 o 
 -10  14   1       92.86      161.87     72.93 o 
  -9  14   1     2386.59     2540.13    177.58 o 
  -8  14   1      561.70      564.50     70.72 o 
  -7  14   1     7938.99     7898.50    195.99 o 
  -6  14   1       84.49       69.97     46.78 o 
  -5  14   1    20258.57    20561.36    395.84 o 
  -4  14   1     4501.58     6104.20    137.63 o 
  -3  14   1    21657.54    21816.38    306.17 o 
  -2  14   1     5835.40     6347.80    100.05 o 
  -1  14   1    33651.27    32480.51    459.34 o 
   0  14   1     7219.01     6285.41    123.94 o 
   1  14   1    20367.07    20256.08    299.85 o 
   2  14   1     1148.82     1141.54     45.72 o 
   3  14   1      123.57       49.49     29.62 o 
   4  14   1      697.61      832.71     45.83 o 
   5  14   1       27.18      -43.22     43.22 o 
   6  14   1     1201.96     1142.25     84.31 o 
   7  14   1     2851.65     3243.68    119.31 o 
   8  14   1       48.17      -12.13     49.95 o 
   9  14   1      969.02     1062.01     88.28 o 
  10  14   1       80.67       80.49     97.03 o 
  11  14   1      932.84      686.22    130.76 o 
  12  14   1       23.97      -76.23     76.23 o 
 -12  15   1       31.80      132.44    127.19 o 
 -11  15   1     1461.55     1500.92    158.41 o 
 -10  15   1       60.38      -48.25     79.65 o 
  -9  15   1     3076.53     3432.54    230.57 o 
  -8  15   1        7.95       30.12     87.43 o 
  -7  15   1     4380.07     4117.03    297.43 o 
  -6  15   1       11.05      -17.80     48.36 o 
  -5  15   1      151.06        1.64     41.34 o 
  -4  15   1      697.05      865.48     49.99 o 
  -3  15   1      102.90       86.48     34.71 o 
  -2  15   1      423.06      654.09     46.43 o 
  -1  15   1    11788.00    10845.08    162.07 o 
   0  15   1     4236.66     3660.02     85.09 o 
   1  15   1    25569.57    27541.27    364.72 o 
   2  15   1      865.20      887.20     46.05 o 
   3  15   1    40023.77    40183.58    774.27 o 
   4  15   1     3746.52     3597.37     91.96 o 
   5  15   1    24850.90    26314.83    487.85 o 
   6  15   1     2291.87     2506.49    105.04 o 
   7  15   1     5489.69     5453.40    173.78 o 
   8  15   1     1020.18     1142.23     80.36 o 
   9  15   1     1956.75     1710.38    115.12 o 
  10  15   1       19.03        2.77     77.07 o 
  11  15   1      164.50       54.06     83.76 o 
  12  15   1       17.37      116.46    103.77 o 
 -12  16   1        1.84       87.26     89.60 o 
 -11  16   1      198.56      217.19     99.43 o 
 -10  16   1        3.51       88.89     86.53 o 
  -9  16   1     1740.95     2060.84    179.48 o 
  -8  16   1       27.40        9.23     57.28 o 
  -7  16   1     9133.70     9450.99    260.61 o 
  -6  16   1      153.44      207.30     64.22 o 
  -5  16   1    20435.06    21594.05    487.33 o 
  -4  16   1     2420.44     2130.30     74.35 o 
  -3  16   1    15017.44    14193.85    222.54 o 
  -2  16   1     3167.60     3899.88     83.74 o 
  -1  16   1    18510.55    19254.20    235.48 o 
   0  16   1     1793.43     1663.25     59.26 o 
   1  16   1    18513.87    19434.18    251.71 o 
   2  16   1      659.87      670.08     59.37 o 
   3  16   1     1053.06      682.28     60.91 o 
   4  16   1     1421.69     1355.67     55.83 o 
   5  16   1      231.24      267.91     48.02 o 
   6  16   1       60.61      -32.50     50.38 o 
   7  16   1     1235.64     1311.75     85.09 o 
   8  16   1       10.66       13.81     69.59 o 
   9  16   1      652.34      490.16     79.39 o 
  10  16   1      118.83      111.83     98.82 o 
  11  16   1      824.97      687.13     95.03 o 
  12  16   1       26.64       34.39     80.42 o 
 -12  17   1        9.84       80.65    114.03 o 
 -11  17   1     1592.89     2178.74    232.56 o 
 -10  17   1       92.63      180.58     96.26 o 
  -9  17   1     2260.32     2415.89    120.09 o 
  -8  17   1      170.99      172.73     70.03 o 
  -7  17   1      805.55      907.07     74.80 o 
  -6  17   1       27.06       22.11     66.75 o 
  -5  17   1      216.08      223.70     73.39 o 
  -4  17   1        2.85       11.12     48.66 o 
  -3  17   1      458.04      355.35     45.56 o 
  -2  17   1      214.82      135.74     46.45 o 
  -1  17   1    10531.16    10415.08    139.87 o 
   0  17   1      498.92      574.58     52.70 o 
   1  17   1    21198.95    19713.71    328.74 o 
   2  17   1      230.22      337.19     37.66 o 
   3  17   1    19075.35    19515.02    390.50 o 
   4  17   1       53.85       60.96     36.27 o 
   5  17   1    18805.57    21863.91    390.94 o 
   6  17   1     1216.22     1200.39     72.78 o 
   7  17   1     6210.99     6847.40    187.48 o 
   8  17   1      569.34      511.27     75.92 o 
   9  17   1     1092.41      891.05     90.41 o 
  10  17   1       17.69      -98.81     98.81 o 
  11  17   1      184.97       28.31     72.67 o 
  12  17   1        2.26      -15.12     79.01 o 
 -12  18   1        4.22      -20.93     93.62 o 
 -11  18   1      246.21      353.62    101.76 o 
 -10  18   1       20.11      -18.86     71.40 o 
  -9  18   1     1390.26     1594.07    202.52 o 
  -8  18   1       47.61       53.13     97.48 o 
  -7  18   1     2563.26     2796.89    197.23 o 
  -6  18   1     2275.17     2801.25    104.73 o 
  -5  18   1    16744.65    17510.24    457.17 o 
  -4  18   1     4408.01     4462.05    109.00 o 
  -3  18   1    19860.87    19242.98    355.99 o 
  -2  18   1     4070.68     4063.12    103.66 o 
  -1  18   1    23943.32    23254.02    336.69 o 
   0  18   1      427.43      586.46     64.19 o 
   1  18   1    15977.67    15864.59    268.12 o 
   2  18   1       36.52       36.72     28.39 o 
   3  18   1      211.51      199.01     58.29 o 
   4  18   1      169.11       91.40     40.93 o 
   5  18   1       43.52      -53.49     53.49 o 
   6  18   1     3226.77     2798.37    128.91 o 
   7  18   1      726.45      579.88     78.34 o 
   8  18   1      134.44      174.16     56.82 o 
   9  18   1     1759.72     2316.85    132.38 o 
  10  18   1       44.71      181.13     71.21 o 
  11  18   1      603.28      775.09     99.34 o 
  12  18   1      103.83      -83.56     83.56 o 
 -12  19   1      124.38       86.27    122.55 o 
 -11  19   1      713.89      552.98    115.81 o 
 -10  19   1      273.10      211.03     79.45 o 
  -9  19   1     1334.58     1467.13    102.54 o 
  -8  19   1      731.52      796.63    136.02 o 
  -7  19   1     2082.71     2428.29    140.16 o 
  -6  19   1       12.17      -26.98     51.83 o 
  -5  19   1      252.44       72.75     54.36 o 
  -4  19   1      176.48       92.75     58.47 o 
  -3  19   1     1625.07     1481.26     80.26 o 
  -2  19   1     2337.72     2191.02     74.78 o 
  -1  19   1     8057.50     8428.66    135.60 o 
   0  19   1       27.38       71.94     40.57 o 
   1  19   1     7971.16     8101.63    136.62 o 
   2  19   1      475.19      568.16     37.60 o 
   3  19   1    14599.52    16367.95    316.77 o 
   4  19   1      544.14      716.48     58.94 o 
   5  19   1    14896.24    14196.39    240.23 o 
   6  19   1       84.86       22.59     62.54 o 
   7  19   1     8162.29     8947.86    258.02 o 
   8  19   1      155.84      141.61     69.45 o 
   9  19   1     1556.40     1938.98    120.12 o 
  10  19   1        2.36       55.96     78.53 o 
  11  19   1      271.10      245.83    125.21 o 
 -11  20   1      162.93      190.07     91.13 o 
 -10  20   1       40.48       10.19     86.80 o 
  -9  20   1      606.61      474.81     86.36 o 
  -8  20   1      210.35      217.60     72.89 o 
  -7  20   1     3998.29     4592.95    197.30 o 
  -6  20   1     2630.39     2967.61    121.66 o 
  -5  20   1     7372.65     7959.84    172.21 o 
  -4  20   1     2652.85     2921.30    112.87 o 
  -3  20   1    13942.50    13920.10    275.79 o 
  -2  20   1     2042.32     2371.30     90.78 o 
  -1  20   1     8284.76     8565.10    172.75 o 
   0  20   1      274.61      325.36     53.00 o 
   1  20   1     5938.35     5824.19    117.14 o 
   2  20   1     1795.96     1668.91     53.99 o 
   3  20   1     2506.29     2621.16    114.88 o 
   4  20   1       65.44       29.10     59.54 o 
   5  20   1      102.96      -49.64     53.35 o 
   6  20   1     2285.36     2547.97     88.28 o 
   7  20   1       60.44      198.42     67.81 o 
   8  20   1       30.22      -20.44     56.44 o 
   9  20   1      913.75     1082.61    143.31 o 
  10  20   1       33.25       -5.55     67.81 o 
  11  20   1      660.84      751.71    101.56 o 
 -11  21   1      790.05      794.52    130.00 o 
 -10  21   1       95.46       37.78     73.25 o 
  -9  21   1     1498.66     1594.97    127.84 o 
  -8  21   1      217.37      343.12     83.62 o 
  -7  21   1      646.72      417.63     77.71 o 
  -6  21   1      143.90      160.85     90.01 o 
  -5  21   1     2279.77     2047.15    134.50 o 
  -4  21   1      134.89       70.03     54.92 o 
  -3  21   1      384.14      166.61     67.20 o 
  -2  21   1     1721.54     1808.03     63.71 o 
  -1  21   1     8227.95     8422.96    172.94 o 
   0  21   1       30.81       70.29     54.99 o 
   1  21   1    11983.24    11697.71    208.22 o 
   2  21   1      721.40      825.17     43.26 o 
   3  21   1    13340.37    14238.10    222.75 o 
   4  21   1     3026.36     3172.70    120.40 o 
   5  21   1    12586.44    12984.43    279.09 o 
   6  21   1       47.85       52.07     64.30 o 
   7  21   1     4681.82     4745.92    155.52 o 
   8  21   1      141.36       37.33     95.07 o 
   9  21   1      832.96     1179.26     92.04 o 
  10  21   1       38.11       52.74     97.89 o 
  11  21   1      263.01      331.36    107.38 o 
 -11  22   1      161.09      124.67     93.17 o 
 -10  22   1       17.94       21.99    104.49 o 
  -9  22   1      882.71      918.37    108.69 o 
  -8  22   1       56.93       82.33     77.44 o 
  -7  22   1     4051.61     4785.44    155.04 o 
  -6  22   1      345.11      321.84     64.62 o 
  -5  22   1     9419.42     9685.42    408.77 o 
  -4  22   1     1106.65     1079.61    111.29 o 
  -3  22   1    12487.08    13350.49    245.92 o 
  -2  22   1     1718.44     1683.55     71.37 o 
  -1  22   1    12318.53    12532.45    245.84 o 
   0  22   1     2714.17     3305.92    102.53 o 
   1  22   1     3541.05     3402.76     94.79 o 
   2  22   1       31.27       17.59     32.68 o 
   3  22   1      320.61      294.20     56.19 o 
   4  22   1       22.49       40.77     72.69 o 
   5  22   1      121.89      123.46     69.96 o 
   6  22   1      274.35      286.36     88.88 o 
   7  22   1       33.59       -1.69     58.89 o 
   8  22   1      190.78      390.41    101.82 o 
   9  22   1      842.13     1040.38     87.27 o 
  10  22   1       25.52      166.73     93.76 o 
  11  22   1      658.80      793.87    106.06 o 
 -11  23   1      778.66      920.18    150.39 o 
 -10  23   1       88.57      183.76    128.43 o 
  -9  23   1     1294.34     1435.55    154.15 o 
  -8  23   1       13.14       53.71     64.92 o 
  -7  23   1      568.21      557.45     78.01 o 
  -6  23   1      388.21      331.51     77.61 o 
  -5  23   1      266.45      111.69    136.57 o 
  -4  23   1      609.39      477.23     75.05 o 
  -3  23   1      539.52      408.47     60.79 o 
  -2  23   1       78.91      126.79     45.11 o 
  -1  23   1     2739.50     2893.71    114.58 o 
   0  23   1      167.21       77.42     48.20 o 
   1  23   1     8823.02     9385.01    194.69 o 
   2  23   1     1160.16     1426.25     75.73 o 
   3  23   1    10171.52    10188.67    189.27 o 
   4  23   1      529.65      444.09     45.87 o 
   5  23   1     6340.86     6332.56    212.50 o 
   6  23   1      100.65      307.32     98.06 o 
   7  23   1     3392.79     4062.04    128.83 o 
   8  23   1      488.43      388.40     74.66 o 
   9  23   1      796.36      791.50    124.63 o 
  10  23   1       34.80      149.16     71.74 o 
  11  23   1      223.04       86.17    128.92 o 
 -10  24   1        8.77       56.47    106.21 o 
  -9  24   1      771.54      982.00    109.04 o 
  -8  24   1      301.18      189.74     87.19 o 
  -7  24   1     3163.76     3107.33    147.11 o 
  -6  24   1       25.91       -2.98     72.57 o 
  -5  24   1     3095.79     3300.63    218.49 o 
  -4  24   1      867.35     1135.28    118.15 o 
  -3  24   1     7839.21     7483.85    176.45 o 
  -2  24   1     3077.47     3371.43    122.50 o 
  -1  24   1     8847.53     9133.52    239.14 o 
   0  24   1     2746.78     2855.10    121.14 o 
   1  24   1     4730.42     4397.68    133.19 o 
   2  24   1       27.81       58.74     37.28 o 
   3  24   1     2951.40     3094.45     99.51 o 
   4  24   1       96.94        6.97     44.48 o 
   5  24   1      203.23       76.81     58.51 o 
   6  24   1      335.28      217.10     70.39 o 
   7  24   1      319.03      481.21    127.14 o 
   8  24   1      238.62      121.83     69.94 o 
   9  24   1      427.60      539.94    112.92 o 
  10  24   1      151.13      143.80     97.14 o 
 -10  25   1      171.00      282.59    100.44 o 
  -9  25   1      918.88     1433.63    138.58 o 
  -8  25   1       91.79       79.21     66.85 o 
  -7  25   1      691.18      511.97    125.48 o 
  -6  25   1      389.57      358.89     90.23 o 
  -5  25   1      121.80      104.63     77.66 o 
  -4  25   1       32.16       52.30     61.89 o 
  -3  25   1     1855.77     2041.55     90.33 o 
  -2  25   1       48.37       76.75     70.76 o 
  -1  25   1     1111.70     1107.95     71.31 o 
   0  25   1      290.90      448.75     59.50 o 
   1  25   1     6266.27     6854.03    156.01 o 
   2  25   1       62.36      162.29     47.09 o 
   3  25   1     6755.44     6282.98    140.29 o 
   4  25   1      356.67      429.02     46.39 o 
   5  25   1     8765.26    10060.76    264.28 o 
   6  25   1      650.48     1160.40    209.80 o 
   7  25   1     2590.41     2628.09    149.86 o 
   8  25   1      104.39      191.12    111.39 o 
   9  25   1      680.27      570.93    108.73 o 
  10  25   1       51.38       44.95    104.61 o 
 -10  26   1       50.44      153.98    115.07 o 
  -9  26   1      534.68      520.78     91.21 o 
  -8  26   1      520.76      360.45    113.00 o 
  -7  26   1     2034.08     2375.58    255.40 o 
  -6  26   1      684.63      680.54     93.06 o 
  -5  26   1     5269.29     6039.61    234.70 o 
  -4  26   1      628.47      639.59     74.58 o 
  -3  26   1     4906.90     5069.82    157.76 o 
  -2  26   1     1333.59     1501.14     72.21 o 
  -1  26   1     5260.29     5561.69    131.47 o 
   0  26   1     1332.37     1535.87     75.42 o 
   1  26   1     2255.51     2241.86     77.43 o 
   2  26   1       26.34       50.90     41.75 o 
   3  26   1      643.55      598.77     80.50 o 
   4  26   1       71.92       -0.19     41.12 o 
   5  26   1       18.42      127.36     44.86 o 
   6  26   1        2.77       38.95     69.29 o 
   7  26   1      396.35      387.78    126.23 o 
   8  26   1      596.80      767.12    166.82 o 
   9  26   1      388.76      544.94    147.81 o 
  10  26   1       80.71      -13.82    129.09 o 
 -10  27   1       69.44      169.17    103.82 o 
  -9  27   1      386.13      359.71    118.90 o 
  -8  27   1      163.40       50.14    128.92 o 
  -7  27   1      698.82      904.16    130.81 o 
  -6  27   1       60.78       96.58     83.90 o 
  -5  27   1      183.67      168.35     79.91 o 
  -4  27   1      536.94      694.77     73.60 o 
  -3  27   1       12.89      -13.72     46.38 o 
  -2  27   1      725.69      877.53     71.67 o 
  -1  27   1     1759.85     1643.35    170.22 o 
   0  27   1     1370.40     1884.07     76.73 o 
   1  27   1     5214.64     5452.34    141.19 o 
   2  27   1     1526.80     1877.27    131.02 o 
   3  27   1     5535.06     5210.17    165.99 o 
   4  27   1     2890.40     3181.33     86.76 o 
   5  27   1     4216.73     4603.31    118.79 o 
   6  27   1      574.72      811.04    197.68 o 
   7  27   1     2580.37     3001.32    289.09 o 
   8  27   1       19.85       70.50     92.59 o 
   9  27   1      675.67      596.79    168.12 o 
  -9  28   1      398.27      305.00    124.53 o 
  -8  28   1      243.39       51.39     96.01 o 
  -7  28   1      908.91      968.98    223.61 o 
  -6  28   1      523.34      561.13    116.35 o 
  -5  28   1     3283.17     3769.23    161.86 o 
  -4  28   1      134.46      259.30     57.64 o 
  -3  28   1     8083.09     8060.08    192.06 o 
  -2  28   1      358.21      452.69     68.72 o 
  -1  28   1     4403.16     4311.83    210.40 o 
   0  28   1      666.97      785.76     71.96 o 
   1  28   1     1581.96     1473.84     71.52 o 
   2  28   1      721.79      727.74     72.68 o 
   3  28   1      552.65      396.99     60.89 o 
   4  28   1       30.22       46.89     46.39 o 
   5  28   1      144.43      219.21     47.81 o 
   6  28   1        4.76       93.66     46.19 o 
   7  28   1      351.53      202.85    111.40 o 
   8  28   1       13.06       60.16    151.16 o 
   9  28   1      327.62      461.94    175.19 o 
  -9  29   1      436.55      423.43    119.24 o 
  -8  29   1      243.87      126.20    108.54 o 
  -7  29   1      647.14      599.96    114.95 o 
  -6  29   1      167.75        3.54     74.82 o 
  -5  29   1        2.55      -64.74     64.74 o 
  -4  29   1       13.04       12.85     70.83 o 
  -3  29   1     1283.83     1423.49     94.43 o 
  -2  29   1      105.18       71.00     49.86 o 
  -1  29   1     1932.25     2296.63    122.25 o 
   0  29   1       54.78      122.84     51.44 o 
   1  29   1     4482.00     4699.48    147.68 o 
   2  29   1      522.24      654.01     68.30 o 
   3  29   1     5093.99     5202.22    176.37 o 
   4  29   1      922.43     1177.28     94.95 o 
   5  29   1     2395.42     2432.50     93.76 o 
   6  29   1      450.28      404.18     59.60 o 
   7  29   1     1493.49     1268.72    155.53 o 
   8  29   1        7.28      181.27     99.60 o 
   9  29   1      485.98      454.12    218.92 o 
  -8  30   1      108.70      130.16    127.39 o 
  -7  30   1      971.00     1041.13    216.11 o 
  -6  30   1      491.09      589.80    132.85 o 
  -5  30   1     2699.56     2875.21    106.03 o 
  -4  30   1      410.43      457.83     67.60 o 
  -3  30   1     3820.11     3755.45    149.21 o 
  -2  30   1      815.39     1111.30    108.65 o 
  -1  30   1     3057.70     2904.01    149.89 o 
   0  30   1      301.29      382.06     61.30 o 
   1  30   1     2059.71     2271.38    141.99 o 
   2  30   1      842.43     1050.71    104.35 o 
   3  30   1       63.92      110.11     72.47 o 
   4  30   1       12.45      -88.30     88.30 o 
   5  30   1       14.43      -22.60     52.06 o 
   6  30   1        7.67      -18.46     50.18 o 
   7  30   1      484.34      563.53     74.03 o 
   8  30   1       13.79      -56.48    186.19 o 
  -8  31   1      203.85      168.01    101.72 o 
  -7  31   1      322.37      416.42    109.06 o 
  -6  31   1      118.63       85.10     71.25 o 
  -5  31   1       23.43       96.41     67.35 o 
  -4  31   1       57.68      -73.90     74.70 o 
  -3  31   1       23.76        0.33     62.05 o 
  -2  31   1      181.68      190.85     74.03 o 
  -1  31   1     1787.50     1516.97     94.99 o 
   0  31   1      407.90      400.13     57.86 o 
   1  31   1     2166.91     2133.20     85.90 o 
   2  31   1      348.85      460.68     65.12 o 
   3  31   1     4237.92     4169.39    128.64 o 
   4  31   1      355.23      363.17     69.31 o 
   5  31   1     1336.87     1127.61     62.17 o 
   6  31   1      334.41      296.80     79.66 o 
   7  31   1      886.20      927.30    189.77 o 
   8  31   1      122.09      403.31    242.87 o 
  -7  32   1      821.66      510.44     89.11 o 
  -6  32   1      244.82      190.07     87.99 o 
  -5  32   1     1547.38     1478.94     96.38 o 
  -4  32   1      799.89      850.10     86.60 o 
  -3  32   1     2577.45     2906.21    114.45 o 
  -2  32   1      749.16     1064.58    128.07 o 
  -1  32   1     2310.20     2442.05     93.61 o 
   0  32   1      251.31      365.76     61.92 o 
   1  32   1     1153.63     1211.62     65.72 o 
   2  32   1       84.03      104.81     57.31 o 
   3  32   1      232.44      303.37     54.64 o 
   4  32   1       16.74      -83.59     83.59 o 
   5  32   1        4.58       44.14     55.33 o 
   6  32   1       38.48       99.85     95.25 o 
   7  32   1      150.74     -108.80    141.03 o 
  -7  33   1      100.05       24.83     74.22 o 
  -6  33   1       63.92      142.72     79.10 o 
  -5  33   1        6.94      127.35     73.73 o 
  -4  33   1       51.68      -54.23    102.92 o 
  -3  33   1        6.64        6.16     93.77 o 
  -2  33   1      539.17      603.95     78.74 o 
  -1  33   1      526.06      595.84     59.74 o 
   0  33   1     1032.89     1205.87    108.62 o 
   1  33   1     1727.46     1447.65     86.22 o 
   2  33   1     1498.12     1586.04    149.71 o 
   3  33   1     2367.67     2218.81     81.56 o 
   4  33   1      257.51      292.99     61.45 o 
   5  33   1     1429.28     1390.38    179.86 o 
   6  33   1      249.20      287.64    167.22 o 
   7  33   1      640.60      346.23    250.73 o 
  -6  34   1      252.60      372.78     72.77 o 
  -5  34   1      940.08      966.57    152.75 o 
  -4  34   1      683.59      875.59    176.50 o 
  -3  34   1     1570.92     1606.17    105.43 o 
  -2  34   1      172.20      137.33     67.78 o 
  -1  34   1     2215.58     1970.43    100.33 o 
   0  34   1      198.32      350.50     87.52 o 
   1  34   1      872.92      576.21     76.99 o 
   2  34   1       45.67      -55.09     55.09 o 
   3  34   1      333.59      187.41     54.94 o 
   4  34   1       11.52       36.67     67.68 o 
   5  34   1        0.34      -39.63    141.77 o 
   6  34   1       10.49     -104.81    187.72 o 
  -6  35   1       61.80       19.41     72.11 o 
  -5  35   1       13.79       41.34     68.77 o 
  -4  35   1       60.84      -64.77     64.77 o 
  -3  35   1      113.03      118.55     76.06 o 
  -2  35   1       37.59       72.80     57.66 o 
  -1  35   1      576.58      411.56     71.82 o 
   0  35   1      456.18      457.28     61.90 o 
   1  35   1     1151.71     1043.33     73.03 o 
   2  35   1      854.67     1052.88     69.73 o 
   3  35   1     1086.29     1001.48    169.51 o 
   4  35   1      208.56      222.32     60.26 o 
   5  35   1      986.69      207.40    159.76 o 
  -5  36   1      947.04      551.16     91.90 o 
  -4  36   1      421.72      379.11    109.88 o 
  -3  36   1      929.64      556.98     97.10 o 
  -2  36   1      240.64      239.78     55.92 o 
  -1  36   1     1099.14      840.56     87.81 o 
   0  36   1      283.69      330.97     56.40 o 
   1  36   1      549.18      318.52     52.06 o 
   2  36   1      113.04       69.32     67.84 o 
   3  36   1      168.35      244.50     73.99 o 
   4  36   1       46.08       11.14    124.71 o 
   5  36   1        5.98     -206.57    233.52 o 
  -4  37   1        5.03       -6.66     88.78 o 
  -3  37   1      143.40       48.55     81.93 o 
  -2  37   1        9.00       28.28     57.62 o 
  -1  37   1      515.15      261.55     59.33 o 
   0  37   1      183.58      348.21     63.02 o 
   1  37   1      693.05      556.12     79.53 o 
   2  37   1      284.25      351.75     63.15 o 
   3  37   1      533.06      371.20    114.69 o 
   4  37   1      272.95      647.90    436.79 o 
  -2  38   1      106.13      177.87     98.25 o 
  -1  38   1      516.85      362.04     61.12 o 
   0  38   1      226.67      171.00     79.82 o 
   1  38   1      365.61      449.60    134.05 o 
   2  38   1      181.90      425.29    165.26 o 
 -12   0   2     1451.60     1754.12    234.53 o 
 -10   0   2     3866.65     4016.70    244.61 o 
  -8   0   2     9799.69    10354.37    347.02 o 
  -6   0   2    13253.20    13219.64    462.66 o 
  -4   0   2    25170.57    26805.55    596.01 o 
  -2   0   2    10805.94     7847.47    169.66 o 
   0   0   2      375.08      154.97     60.06 o 
   2   0   2    75859.73    76285.63   1620.99 o 
   4   0   2    31621.29    30090.52    548.90 o 
   6   0   2    18904.07    19662.66    440.07 o 
   8   0   2     9643.63     9386.70    253.31 o 
  10   0   2     3357.51     3727.19    236.19 o 
  12   0   2      460.02      320.90    155.41 o 
 -13   1   2        3.25      185.51    151.07 o 
 -12   1   2      589.16      678.45    113.01 o 
 -11   1   2        0.38       55.84     90.13 o 
 -10   1   2      682.58      630.73    120.37 o 
  -9   1   2       18.72       15.67     77.16 o 
  -8   1   2      377.92       47.11     74.66 o 
  -7   1   2       18.69      -17.09     59.00 o 
  -6   1   2     6808.17     7232.46    190.63 o 
  -5   1   2     1431.85     1514.29     77.50 o 
  -4   1   2    17251.38    16275.00    277.23 o 
  -3   1   2       52.70        2.49     27.35 o 
  -2   1   2    30916.44    33809.01    501.89 o 
  -1   1   2     4238.98     3897.64     48.21 o 
   0   1   2    43960.37    52358.33    953.29 o 
   1   1   2    11035.95    11798.03    140.15 o 
   2   1   2    17018.38    19753.84    184.00 o 
   3   1   2    14037.13     9271.56    110.81 o 
   4   1   2    10959.36    11275.23    146.11 o 
   5   1   2     2675.55     2386.21     63.13 o 
   6   1   2     4839.20     4450.38    152.82 o 
   7   1   2       11.16       54.71     40.05 o 
   8   1   2     1295.00      859.80     72.32 o 
   9   1   2        2.39       23.63     60.51 o 
  10   1   2        3.03      -68.17     68.17 o 
  11   1   2        0.01       69.65     69.77 o 
  12   1   2       95.93      155.94    105.34 o 
  13   1   2        1.84      108.00    150.74 o 
 -13   2   2        6.23      -81.27    163.61 o 
 -12   2   2      855.92     1001.37    117.86 o 
 -11   2   2       27.05        8.99     77.36 o 
 -10   2   2     4218.96     4217.81    193.30 o 
  -9   2   2       11.16       66.10     66.26 o 
  -8   2   2    15558.42    16464.01    397.35 o 
  -7   2   2      122.25      158.99     69.48 o 
  -6   2   2    33340.11    33925.22    658.37 o 
  -5   2   2      123.48      182.71     38.39 o 
  -4   2   2    31069.84    30995.85    640.17 o 
  -3   2   2     2905.77     1599.78     53.01 o 
  -2   2   2    58717.16    56473.01   1008.66 o 
  -1   2   2      968.27     1752.31     30.32 o 
   0   2   2      657.83      490.79     21.21 o 
   1   2   2    11415.97    10212.17     95.01 o 
   2   2   2     3887.60     4134.84     46.43 o 
   3   2   2     1540.30     1299.21     43.63 o 
   4   2   2    24002.84    24601.21    320.67 o 
   5   2   2      838.75      643.41     46.87 o 
   6   2   2    17268.07    17792.45    268.43 o 
   7   2   2       67.04       44.46     52.95 o 
   8   2   2    10301.98    10286.12    213.77 o 
   9   2   2       10.62        9.79     55.78 o 
  10   2   2     4210.11     4316.46    146.41 o 
  11   2   2       75.23      137.51     75.67 o 
  12   2   2     1466.24     1773.90    155.45 o 
  13   2   2       11.92      281.33     94.47 o 
 -13   3   2        3.06      203.24    110.24 o 
 -12   3   2      545.41      756.60    145.69 o 
 -11   3   2       61.60       86.31     82.26 o 
 -10   3   2      342.91      112.30     78.41 o 
  -9   3   2       19.26       18.22     78.47 o 
  -8   3   2       40.06      -81.07     81.07 o 
  -7   3   2      135.36      146.08     66.06 o 
  -6   3   2     3002.61     2755.16    103.82 o 
  -5   3   2     4065.43     4293.86     98.26 o 
  -4   3   2    10572.33     9697.74    257.26 o 
  -3   3   2     1283.36      559.58     64.97 o 
  -2   3   2    21002.27    23588.66    341.91 o 
  -1   3   2    14077.49    14438.72    154.01 o 
   0   3   2    68426.87    65928.16   1474.42 o 
   1   3   2     5021.03     2176.28     47.96 o 
   2   3   2   102698.25   115003.27   2299.30 o 
   3   3   2      136.54      312.17     26.84 o 
   4   3   2    54177.98    53790.42    922.19 o 
   5   3   2      121.64      119.18     35.18 o 
   6   3   2     9720.67     9431.05    176.33 o 
   7   3   2       34.37       74.99     43.30 o 
   8   3   2      635.00      370.68     79.17 o 
   9   3   2       25.94      -57.62     57.62 o 
  10   3   2      190.67      -18.89     67.86 o 
  11   3   2       10.60      -69.13     72.19 o 
  12   3   2      324.25       26.57     72.93 o 
  13   3   2        1.89       41.35    124.21 o 
 -13   4   2       11.24      129.92    110.20 o 
 -12   4   2     1022.36     1140.71    151.71 o 
 -11   4   2        2.99      -37.67     80.48 o 
 -10   4   2     3699.48     4128.13    166.08 o 
  -9   4   2        2.13      -24.38     63.54 o 
  -8   4   2     9234.66     9487.83    249.66 o 
  -7   4   2        3.79       22.76     53.40 o 
  -6   4   2    29186.94    28799.78    576.30 o 
  -5   4   2       28.75       18.50     38.81 o 
  -4   4   2    44010.76    46550.47    942.07 o 
  -3   4   2     3764.54     3393.95     67.51 o 
  -2   4   2    21089.67    21321.64    349.39 o 
  -1   4   2    20454.25    14161.29    169.59 o 
   0   4   2    10466.47    11260.53    430.24 o 
   1   4   2       71.22      104.45     16.35 o 
   2   4   2     6101.84     6988.75     73.63 o 
   3   4   2       66.04      189.54     18.23 o 
   4   4   2    18688.07    19239.39    227.75 o 
   5   4   2       14.81       15.18     26.56 o 
   6   4   2    16659.28    17703.55    286.50 o 
   7   4   2       48.05       42.84     40.85 o 
   8   4   2    13562.81    14160.97    258.20 o 
   9   4   2        1.92       34.18     55.01 o 
  10   4   2     6046.41     5816.09    185.42 o 
  11   4   2       30.97       91.08     71.06 o 
  12   4   2     1101.40     1112.99    126.08 o 
  13   4   2       14.20     -108.62    108.62 o 
 -13   5   2        4.59       34.76    131.93 o 
 -12   5   2      609.48      643.87    130.22 o 
 -11   5   2       28.72       41.68     89.82 o 
 -10   5   2      277.13      127.42     79.08 o 
  -9   5   2        2.21       -8.69     62.66 o 
  -8   5   2        3.26      -81.22     81.22 o 
  -7   5   2       18.47      -39.94     61.79 o 
  -6   5   2     4946.60     4128.61    211.47 o 
  -5   5   2      244.52      232.70     44.51 o 
  -4   5   2    23237.16    23224.72    415.18 o 
  -3   5   2     2977.93     2233.09     51.94 o 
  -2   5   2    82868.87    77172.54   1712.84 o 
  -1   5   2      858.74      177.84     35.53 o 
   0   5   2    46261.52    53339.33   1182.20 o 
   1   5   2      157.16      189.49     16.74 o 
   2   5   2    33035.40    34542.94    393.87 o 
   3   5   2      768.24      899.03     33.37 o 
   4   5   2    22416.94    23484.60    338.24 o 
   5   5   2      155.73      142.97     42.93 o 
   6   5   2    10997.82    10671.17    167.80 o 
   7   5   2        7.24      -42.16     42.16 o 
   8   5   2      981.14      881.94     99.05 o 
   9   5   2       46.78      113.00     53.76 o 
  10   5   2       30.61      -61.93     68.45 o 
  11   5   2        2.78       22.93     72.45 o 
  12   5   2      376.03      470.35    136.97 o 
  13   5   2        0.29       41.01     92.09 o 
 -13   6   2        9.62     -126.18    126.18 o 
 -12   6   2      679.04      749.38    169.09 o 
 -11   6   2       66.00      150.84     97.20 o 
 -10   6   2     4505.73     5203.57    251.99 o 
  -9   6   2      215.09      238.76     70.30 o 
  -8   6   2     9470.07     9224.11    209.32 o 
  -7   6   2       11.23       64.97     53.99 o 
  -6   6   2    18668.59    18972.04    402.50 o 
  -5   6   2      784.39      562.77     50.67 o 
  -4   6   2    17720.47    17775.32    293.75 o 
  -3   6   2       70.13       43.29     30.97 o 
  -2   6   2    10639.63    12133.95    166.35 o 
  -1   6   2      318.29      294.95     22.88 o 
   0   6   2     7370.42     7294.28     92.39 o 
   1   6   2     9381.07     8577.92    425.75 o 
   2   6   2      878.58      960.36     70.51 o 
   3   6   2       34.34       28.76     20.86 o 
   4   6   2    22766.51    23862.92    347.39 o 
   5   6   2       35.80       84.23     30.44 o 
   6   6   2    25376.05    25265.31    502.27 o 
   7   6   2      102.54       50.00     51.68 o 
   8   6   2    11201.12    12235.43    256.87 o 
   9   6   2      126.90      200.24     58.84 o 
  10   6   2     2209.83     2415.68    162.02 o 
  11   6   2       21.43      -54.98     90.70 o 
  12   6   2      775.33      849.46    105.21 o 
  13   6   2        3.99        4.94     83.18 o 
 -13   7   2       21.82     -111.86    111.86 o 
 -12   7   2      439.85      380.48    110.91 o 
 -11   7   2        2.09      -62.75     89.92 o 
 -10   7   2      240.63      127.02     87.83 o 
  -9   7   2        6.86      154.47     78.59 o 
  -8   7   2       85.58      -72.39     72.39 o 
  -7   7   2       46.98      137.76     51.16 o 
  -6   7   2     2580.96     1847.86    183.84 o 
  -5   7   2       71.10      120.69     42.18 o 
  -4   7   2    21429.25    23775.67    380.80 o 
  -3   7   2     1503.26     1304.11     53.64 o 
  -2   7   2    20676.49    22868.20    286.80 o 
  -1   7   2       24.50       51.23     17.49 o 
   0   7   2    12848.63    16957.61    188.94 o 
   1   7   2      221.53      298.87     25.40 o 
   2   7   2    19780.51    19010.07    213.15 o 
   3   7   2     2959.46     3086.54     50.44 o 
   4   7   2    23672.10    25569.10    356.64 o 
   5   7   2       46.69       60.00     31.61 o 
   6   7   2     5827.47     5211.40    126.38 o 
   7   7   2       65.35      104.38     41.59 o 
   8   7   2      581.96      562.62     69.71 o 
   9   7   2       12.28       33.15     72.92 o 
  10   7   2       22.75      -68.23     68.23 o 
  11   7   2        5.14      -64.35     64.35 o 
  12   7   2      112.28       19.24     72.56 o 
  13   7   2        0.68      197.91    107.45 o 
 -13   8   2        0.54     -129.56    129.56 o 
 -12   8   2      772.52      823.31    126.16 o 
 -11   8   2        2.13      -46.08    107.92 o 
 -10   8   2     3544.89     3391.42    165.69 o 
  -9   8   2       73.21       67.93     61.83 o 
  -8   8   2    13540.05    13751.38    308.10 o 
  -7   8   2      206.65      181.67     49.83 o 
  -6   8   2    20677.03    22226.81    374.21 o 
  -5   8   2        8.24       39.41     46.05 o 
  -4   8   2    16460.51    17821.77    293.73 o 
  -3   8   2       58.06      400.89     32.19 o 
  -2   8   2     1785.02     2177.12     86.06 o 
  -1   8   2       84.55      311.95     25.25 o 
   0   8   2      151.97      121.59     11.45 o 
   1   8   2     8146.74     7468.72    175.21 o 
   2   8   2    14583.63    13968.66    147.73 o 
   3   8   2      165.23      132.89     20.92 o 
   4   8   2     7062.52     7222.41    105.06 o 
   5   8   2     2157.92     2233.87     55.13 o 
   6   8   2    13303.99    12557.73    230.80 o 
   7   8   2      660.74      624.61     77.40 o 
   8   8   2     5072.30     5222.80    132.92 o 
   9   8   2      616.70      539.18     69.53 o 
  10   8   2     3097.60     3463.24    128.98 o 
  11   8   2        1.16        6.89     68.80 o 
  12   8   2     1007.65     1034.79    104.19 o 
  13   8   2        8.76      282.95    137.79 o 
 -13   9   2       17.44      177.75    114.16 o 
 -12   9   2      434.79      371.84    137.68 o 
 -11   9   2        7.93        2.52     90.57 o 
 -10   9   2      236.10      249.68     77.40 o 
  -9   9   2      105.17      164.20     75.71 o 
  -8   9   2        2.60      -70.61     70.61 o 
  -7   9   2      100.41      133.99     52.69 o 
  -6   9   2     2612.79     2048.62    161.83 o 
  -5   9   2     1421.59     1535.16     54.77 o 
  -4   9   2    15623.83    15830.54    239.40 o 
  -3   9   2     6907.01     6317.98    122.89 o 
  -2   9   2    27244.43    27150.71    366.89 o 
  -1   9   2       99.55       33.66     26.71 o 
   0   9   2    43404.20    44818.13    667.64 o 
   1   9   2     1389.12     1597.81     84.14 o 
   2   9   2    37465.57    39858.17    566.42 o 
   3   9   2      312.44      392.28     27.16 o 
   4   9   2    22437.89    22932.64    325.31 o 
   5   9   2       35.96       72.59     34.41 o 
   6   9   2     6797.23     6797.47    179.97 o 
   7   9   2       74.69        6.48     51.62 o 
   8   9   2       25.52      -51.65     53.68 o 
   9   9   2        9.64       15.31     55.92 o 
  10   9   2       46.53       17.88     70.18 o 
  11   9   2        3.10      -56.09     67.69 o 
  12   9   2      211.20      101.59     91.68 o 
  13   9   2        2.18      277.19    123.28 o 
 -13  10   2        4.77      -90.99    105.62 o 
 -12  10   2      721.20      708.58    122.76 o 
 -11  10   2       27.95       56.96     84.27 o 
 -10  10   2     3248.03     2928.74    149.82 o 
  -9  10   2       46.11       81.45     61.90 o 
  -8  10   2     8620.67     9267.98    224.88 o 
  -7  10   2       53.62      -48.06     59.91 o 
  -6  10   2    11340.44    12181.70    222.64 o 
  -5  10   2     1108.86     1130.64     56.98 o 
  -4  10   2    32237.63    33364.11    525.31 o 
  -3  10   2       14.58        9.54     31.02 o 
  -2  10   2    35719.71    38562.65    594.52 o 
  -1  10   2      586.17      447.46     30.55 o 
   0  10   2     3427.80     3209.77     56.27 o 
   1  10   2      132.05       75.89     19.99 o 
   2  10   2     1584.84     1653.98     98.74 o 
   3  10   2      128.94      247.82     29.63 o 
   4  10   2    13280.46    13474.86    196.57 o 
   5  10   2      815.19      975.21     60.15 o 
   6  10   2    18567.33    18784.74    358.87 o 
   7  10   2      475.95      714.76     60.34 o 
   8  10   2    12696.48    12904.43    297.23 o 
   9  10   2       98.71      163.17     52.72 o 
  10  10   2     4229.36     4736.19    173.34 o 
  11  10   2        6.91       95.99     66.81 o 
  12  10   2     1010.86     1134.63    153.53 o 
  13  10   2        3.84      279.00     89.75 o 
 -13  11   2        5.64     -112.95    120.48 o 
 -12  11   2      448.89      455.71    111.81 o 
 -11  11   2        9.34       16.99     94.41 o 
 -10  11   2      317.36      258.97     90.25 o 
  -9  11   2       55.02      115.04     82.09 o 
  -8  11   2       17.31      -90.92     90.92 o 
  -7  11   2       47.44       36.93     51.76 o 
  -6  11   2      884.26      773.11     64.73 o 
  -5  11   2       26.66       -9.05     48.25 o 
  -4  11   2     9778.11     9526.86    275.49 o 
  -3  11   2     2057.47     1474.18     53.69 o 
  -2  11   2    39515.04    40510.32    688.24 o 
  -1  11   2      339.92      203.67     24.41 o 
   0  11   2    67154.74    71038.26   1220.01 o 
   1  11   2     3701.07     3224.91     43.47 o 
   2  11   2    53415.41    57085.25   1069.76 o 
   3  11   2    12598.51    11169.89    137.28 o 
   4  11   2    17555.41    19512.79    256.71 o 
   5  11   2      840.89      702.48     43.67 o 
   6  11   2     5333.89     4749.19    149.30 o 
   7  11   2      365.93      466.47     56.52 o 
   8  11   2     2878.97     2626.50    130.98 o 
   9  11   2       25.02       52.72     58.73 o 
  10  11   2       19.07       88.95     78.65 o 
  11  11   2        0.74      -65.06     66.63 o 
  12  11   2      316.05      334.29     98.52 o 
 -13  12   2        1.67      -33.87    104.35 o 
 -12  12   2      701.58      745.56    115.18 o 
 -11  12   2       40.79      160.74     91.90 o 
 -10  12   2     2951.10     3232.60    147.84 o 
  -9  12   2      264.61      297.82     81.49 o 
  -8  12   2     8551.13     9101.50    215.54 o 
  -7  12   2      533.28      407.21     63.57 o 
  -6  12   2    14121.16    14714.74    270.91 o 
  -5  12   2      105.43      209.82     42.33 o 
  -4  12   2    12556.14    12653.92    203.13 o 
  -3  12   2       78.87       79.78     31.83 o 
  -2  12   2    15797.65    14719.54    194.02 o 
  -1  12   2     1465.18     1343.29     37.63 o 
   0  12   2     3543.92     4224.12     67.69 o 
   1  12   2     5442.59     6438.71     84.44 o 
   2  12   2     8216.71     7855.86    141.46 o 
   3  12   2      495.18      532.22     40.17 o 
   4  12   2    19945.55    21848.33    318.61 o 
   5  12   2      600.93      587.69     43.44 o 
   6  12   2     7654.04     7855.13    145.56 o 
   7  12   2      324.95      407.05     61.93 o 
   8  12   2     4822.63     4753.64    171.69 o 
   9  12   2      481.57      434.19     64.30 o 
  10  12   2     3039.34     3332.00    149.99 o 
  11  12   2       11.29      -62.26     64.48 o 
  12  12   2      719.34      458.12    111.45 o 
 -13  13   2       16.50      -20.20     94.56 o 
 -12  13   2      343.01      291.67    105.73 o 
 -11  13   2       35.34       53.84     78.41 o 
 -10  13   2       97.94       21.09     83.62 o 
  -9  13   2        1.46       -8.69     60.03 o 
  -8  13   2       54.81      -75.21     75.21 o 
  -7  13   2      525.30      437.22     65.53 o 
  -6  13   2     3248.38     3237.73    108.18 o 
  -5  13   2      143.38      156.01     43.83 o 
  -4  13   2    13413.01    13318.21    248.29 o 
  -3  13   2      139.86      146.46     39.24 o 
  -2  13   2    34071.11    35129.04    629.17 o 
  -1  13   2     3099.56     2589.88     70.94 o 
   0  13   2    41485.54    40993.49    981.86 o 
   1  13   2      236.99      207.53     23.73 o 
   2  13   2    37314.79    37166.05    649.47 o 
   3  13   2     1600.36     1853.28     48.62 o 
   4  13   2     6173.57     5800.09    116.44 o 
   5  13   2      334.52      449.76     49.53 o 
   6  13   2     5230.40     5027.41    102.94 o 
   7  13   2       49.16       -7.26     50.23 o 
   8  13   2      707.94      436.27     60.88 o 
   9  13   2        7.58      -11.56     53.07 o 
  10  13   2       34.06      -48.19     61.31 o 
  11  13   2        4.21       24.67     71.29 o 
  12  13   2      152.46       34.69     76.48 o 
 -13  14   2        5.99        5.84    133.93 o 
 -12  14   2      687.31      802.70    141.24 o 
 -11  14   2       22.74       85.16    128.39 o 
 -10  14   2     2716.12     2793.50    164.99 o 
  -9  14   2      199.39      183.62    106.51 o 
  -8  14   2     7560.39     8425.50    221.11 o 
  -7  14   2       49.93      140.56     64.46 o 
  -6  14   2    11361.04    11371.93    251.29 o 
  -5  14   2      268.71      451.55     69.73 o 
  -4  14   2     8721.94     9090.56    176.45 o 
  -3  14   2      615.67      579.66     44.13 o 
  -2  14   2     2548.59     2439.62     95.45 o 
  -1  14   2     1406.83     1695.85     42.68 o 
   0  14   2     3424.49     2953.79    162.33 o 
   1  14   2     2284.49     1957.52     54.87 o 
   2  14   2     2519.78     2657.29     89.24 o 
   3  14   2       32.18       27.50     26.43 o 
   4  14   2     6605.65     6471.08    105.53 o 
   5  14   2     1569.56     1570.47     58.49 o 
   6  14   2     4615.11     5151.54    116.75 o 
   7  14   2     1648.91     1708.38    108.46 o 
   8  14   2     4707.38     4476.28    140.72 o 
   9  14   2       37.72       34.71     66.49 o 
  10  14   2     2079.98     1954.43    110.27 o 
  11  14   2      101.26      -81.45     81.45 o 
  12  14   2      757.28      594.27    117.40 o 
 -12  15   2      355.48      474.88    138.12 o 
 -11  15   2       38.80      -83.76     83.76 o 
 -10  15   2      332.22      288.07     87.32 o 
  -9  15   2        2.65       94.51     82.19 o 
  -8  15   2        1.58      -94.75     94.75 o 
  -7  15   2        6.75       30.59     56.18 o 
  -6  15   2     2834.41     3169.72    150.04 o 
  -5  15   2      476.33      507.65     50.68 o 
  -4  15   2    13714.72    13954.53    291.04 o 
  -3  15   2     1655.45     1621.76    117.65 o 
  -2  15   2    16987.92    17804.54    270.50 o 
  -1  15   2      783.89      937.37     58.87 o 
   0  15   2    17834.49    19382.69    309.11 o 
   1  15   2      894.36     1057.17     41.93 o 
   2  15   2    14407.42    15806.21    185.02 o 
   3  15   2      226.21      154.04     45.75 o 
   4  15   2    12753.67    12983.04    204.37 o 
   5  15   2      757.90      623.58     57.07 o 
   6  15   2     1611.14     1764.78     62.64 o 
   7  15   2      137.70      190.22     47.08 o 
   8  15   2       31.44       37.82     63.42 o 
   9  15   2        2.10       57.05     58.09 o 
  10  15   2       99.31      130.05     61.91 o 
  11  15   2       11.06      -78.22     78.22 o 
  12  15   2       60.11       39.72     74.53 o 
 -12  16   2      593.43      478.08    152.28 o 
 -11  16   2       26.58      -64.58    116.46 o 
 -10  16   2     2344.21     2723.14    179.51 o 
  -9  16   2       83.62       24.50     74.83 o 
  -8  16   2     6037.49     6619.00    196.58 o 
  -7  16   2      227.66      231.72     69.10 o 
  -6  16   2    12658.87    13358.41    372.43 o 
  -5  16   2      300.70      448.17     51.23 o 
  -4  16   2     8020.98     8860.88    171.35 o 
  -3  16   2       44.77       34.33     41.85 o 
  -2  16   2     3629.57     3646.77     84.01 o 
  -1  16   2        9.41       41.29     25.23 o 
   0  16   2     2036.38     1571.56    100.57 o 
   1  16   2      362.24      469.11     37.08 o 
   2  16   2      142.53      178.26     29.23 o 
   3  16   2     1808.14     1446.86     49.20 o 
   4  16   2     3673.47     3430.42    124.48 o 
   5  16   2      805.81      842.48     51.21 o 
   6  16   2    15302.82    16203.84    294.93 o 
   7  16   2       15.47       76.68     43.29 o 
   8  16   2     6625.78     7689.09    198.75 o 
   9  16   2      119.00       91.00     56.63 o 
  10  16   2     1749.28     1696.19    105.64 o 
  11  16   2      142.12       68.13     92.83 o 
  12  16   2      659.01      520.17    102.94 o 
 -12  17   2      292.01      446.50    125.30 o 
 -11  17   2       25.83       97.03     95.67 o 
 -10  17   2      345.01      471.91    109.95 o 
  -9  17   2       54.53       -9.99     81.31 o 
  -8  17   2       41.66      -68.25     68.25 o 
  -7  17   2       48.59      112.06     62.28 o 
  -6  17   2     1170.72      959.97     94.21 o 
  -5  17   2       24.00      -44.45     44.45 o 
  -4  17   2     8594.58     8834.68    189.85 o 
  -3  17   2     1410.14     1229.29     61.84 o 
  -2  17   2    23748.56    23964.53    426.22 o 
  -1  17   2     2732.14     2548.90     57.76 o 
   0  17   2    37420.54    38554.98    775.65 o 
   1  17   2     4423.22     4412.76     86.18 o 
   2  17   2    24259.46    26171.03    403.00 o 
   3  17   2     1854.57     2046.21     88.81 o 
   4  17   2    16458.06    16750.61    339.47 o 
   5  17   2      897.23      678.36     50.83 o 
   6  17   2     6697.83     6548.75    152.54 o 
   7  17   2        2.23       10.65     50.77 o 
   8  17   2      294.07      138.38     53.95 o 
   9  17   2        1.58      157.32     86.85 o 
  10  17   2       47.46      -34.24     59.47 o 
  11  17   2       31.64      -70.37     71.23 o 
  12  17   2       83.80        8.77     98.59 o 
 -12  18   2      387.01      348.21    106.60 o 
 -11  18   2       40.08      -14.89     98.11 o 
 -10  18   2     1658.60     1834.98    147.52 o 
  -9  18   2      270.46      273.62     81.59 o 
  -8  18   2     4404.00     4556.91    157.70 o 
  -7  18   2     1306.90     1523.69    126.97 o 
  -6  18   2     6685.89     7167.33    217.08 o 
  -5  18   2     1167.22     1208.68     74.47 o 
  -4  18   2    12539.04    12926.55    265.33 o 
  -3  18   2      269.05      281.58     63.44 o 
  -2  18   2     4033.79     4110.47     93.56 o 
  -1  18   2       62.80      101.14     27.75 o 
   0  18   2     1174.30     1139.12     77.65 o 
   1  18   2        1.45       11.64     26.16 o 
   2  18   2      320.20      312.95     27.20 o 
   3  18   2      111.43       47.57     41.03 o 
   4  18   2     3867.45     4020.70    149.49 o 
   5  18   2      247.71      207.13     53.03 o 
   6  18   2     8087.75     8294.12    183.42 o 
   7  18   2     1126.31     1143.65    140.02 o 
   8  18   2     3464.43     3702.82    134.17 o 
   9  18   2      129.22      144.23     64.61 o 
  10  18   2     1818.94     1765.67    188.03 o 
  11  18   2       43.77       46.77     80.15 o 
 -12  19   2      232.91      226.62    126.44 o 
 -11  19   2       17.57      -55.01     86.29 o 
 -10  19   2      190.91       83.24     95.08 o 
  -9  19   2        4.13       45.42     66.55 o 
  -8  19   2       40.16      -56.46     62.42 o 
  -7  19   2        5.01      -82.93     82.93 o 
  -6  19   2      778.02      835.66     74.00 o 
  -5  19   2     1914.76     2006.73    105.33 o 
  -4  19   2     6927.12     7131.91    194.01 o 
  -3  19   2     1806.10     1556.28     79.39 o 
  -2  19   2    16308.59    16031.58    266.55 o 
  -1  19   2     1056.16     1068.48     75.90 o 
   0  19   2    22170.96    22044.64    401.20 o 
   1  19   2      118.79      193.80     32.55 o 
   2  19   2    19931.84    20667.86    305.71 o 
   3  19   2      485.00      638.80     46.85 o 
   4  19   2    12211.39    13200.66    278.29 o 
   5  19   2      109.48       69.18     46.70 o 
   6  19   2     1323.99     1221.16     61.15 o 
   7  19   2      550.69      407.58     80.23 o 
   8  19   2      171.68       58.53     73.04 o 
   9  19   2       18.37      -36.95     63.66 o 
  10  19   2        7.70       12.17     76.03 o 
  11  19   2       32.51       70.11     85.33 o 
 -11  20   2       35.99      113.15     91.57 o 
 -10  20   2     1354.65     1572.56    146.90 o 
  -9  20   2       70.93      236.93     81.90 o 
  -8  20   2     3666.61     3981.19    192.17 o 
  -7  20   2      729.01      853.16     86.06 o 
  -6  20   2     7464.13     8500.21    208.75 o 
  -5  20   2      424.52      404.29     66.47 o 
  -4  20   2     6365.27     6208.61    160.52 o 
  -3  20   2      219.99      259.60     67.84 o 
  -2  20   2     2425.71     2271.30     64.57 o 
  -1  20   2       20.27       -1.02     32.43 o 
   0  20   2       92.90       20.83     44.19 o 
   1  20   2       13.48       56.21     39.33 o 
   2  20   2     2021.39     1848.62     91.01 o 
   3  20   2      241.83      239.88     29.67 o 
   4  20   2     4296.56     4375.63    141.93 o 
   5  20   2      863.70      875.06     86.21 o 
   6  20   2     3459.11     3618.37    126.17 o 
   7  20   2      693.28      639.51     68.56 o 
   8  20   2     2648.40     2906.93    166.53 o 
   9  20   2      166.30      204.77     86.82 o 
  10  20   2     1665.39     1526.21    110.63 o 
  11  20   2       35.17       90.13     92.24 o 
 -11  21   2       57.63      289.56     95.97 o 
 -10  21   2      132.48      101.64     81.26 o 
  -9  21   2       85.15      110.17     81.96 o 
  -8  21   2       40.74      -17.74     78.65 o 
  -7  21   2        4.33       29.72     67.87 o 
  -6  21   2     1696.54     1766.81    112.19 o 
  -5  21   2      405.65      404.16     81.42 o 
  -4  21   2     4708.96     4961.86    165.06 o 
  -3  21   2     1397.47     1509.85     85.25 o 
  -2  21   2    13645.97    13825.15    258.61 o 
  -1  21   2     1246.04     1314.77     68.40 o 
   0  21   2    19467.06    19717.03    366.17 o 
   1  21   2      615.22      647.86     51.43 o 
   2  21   2    13493.00    14032.71    271.23 o 
   3  21   2      936.66      900.50     37.06 o 
   4  21   2     2831.04     3115.20     94.60 o 
   5  21   2      785.79      615.29     87.43 o 
   6  21   2      501.77      410.55     87.23 o 
   7  21   2       39.24      136.17     55.35 o 
   8  21   2      300.49      398.51     69.10 o 
   9  21   2        1.59      -65.14     69.75 o 
  10  21   2        4.89      -28.77     88.11 o 
  11  21   2       11.05      -25.56    145.25 o 
 -11  22   2       16.91      -62.77     97.60 o 
 -10  22   2     1583.94     1890.50    208.73 o 
  -9  22   2      155.83      137.57     94.97 o 
  -8  22   2     2557.90     3183.84    220.09 o 
  -7  22   2      219.24      329.23     73.50 o 
  -6  22   2     4269.20     4704.33    214.59 o 
  -5  22   2      220.92      148.29     80.07 o 
  -4  22   2     4088.31     4103.19    142.78 o 
  -3  22   2      178.98      243.68     59.97 o 
  -2  22   2     1892.42     1582.57     60.44 o 
  -1  22   2      595.78      449.56     54.33 o 
   0  22   2       83.92       16.19     46.63 o 
   1  22   2      508.13      504.03     44.98 o 
   2  22   2      829.68      797.62     54.25 o 
   3  22   2      460.79      408.31     44.08 o 
   4  22   2     3171.43     3619.49     97.84 o 
   5  22   2       37.92       31.90     48.30 o 
   6  22   2     1257.76     1324.41     84.01 o 
   7  22   2      143.62      236.52     47.81 o 
   8  22   2     2333.68     2574.93    197.66 o 
   9  22   2      161.39      237.12     66.20 o 
  10  22   2     1311.19     1320.31    129.61 o 
  11  22   2       50.49      224.72    108.24 o 
 -11  23   2       53.59      171.81    119.00 o 
 -10  23   2       31.86       -6.55     98.91 o 
  -9  23   2        0.79       63.16    106.77 o 
  -8  23   2        0.90      -92.71     92.71 o 
  -7  23   2        5.38      -81.72     83.29 o 
  -6  23   2      895.15     1087.38    301.17 o 
  -5  23   2      148.36       87.26     87.58 o 
  -4  23   2     3161.92     2797.23    137.68 o 
  -3  23   2      882.31     1205.13     66.69 o 
  -2  23   2    11396.85    12108.18    196.30 o 
  -1  23   2     3355.61     3144.77     96.38 o 
   0  23   2    16054.39    15720.24    291.39 o 
   1  23   2     1043.32     1388.45     92.69 o 
   2  23   2    13968.38    13743.69    255.95 o 
   3  23   2      162.03      179.05     34.47 o 
   4  23   2     6342.35     6770.04    129.34 o 
   5  23   2      116.66      165.01     72.29 o 
   6  23   2     2483.54     2615.85    169.91 o 
   7  23   2        2.74      -96.46     96.46 o 
   8  23   2      263.96      272.69     70.78 o 
   9  23   2        5.72      -20.22     54.74 o 
  10  23   2        8.33     -114.54    114.54 o 
 -10  24   2      846.06     1039.73    182.69 o 
  -9  24   2      128.52       46.34     83.43 o 
  -8  24   2     2343.02     2898.06    228.49 o 
  -7  24   2      233.76      241.48     69.64 o 
  -6  24   2     3384.28     3959.44    180.47 o 
  -5  24   2     1199.66     1737.53    120.87 o 
  -4  24   2     3981.19     3817.33    135.25 o 
  -3  24   2     1703.91     1574.97    103.55 o 
  -2  24   2     4001.37     4242.57    137.64 o 
  -1  24   2      753.16      724.64     72.91 o 
   0  24   2     1550.76     1241.84     66.74 o 
   1  24   2      332.76      212.12     49.46 o 
   2  24   2       36.25      -19.86     51.12 o 
   3  24   2      199.16      189.32     50.16 o 
   4  24   2     1880.40     1759.80     98.50 o 
   5  24   2      538.51      513.66     95.17 o 
   6  24   2     2985.96     3590.34    175.32 o 
   7  24   2      433.18      323.11    103.40 o 
   8  24   2     3709.31     4081.41    355.23 o 
   9  24   2      344.25      475.85    105.87 o 
  10  24   2      892.33      810.52    277.89 o 
 -10  25   2      224.15      329.79    114.44 o 
  -9  25   2       11.78     -103.66    109.64 o 
  -8  25   2        0.74      -71.39     71.39 o 
  -7  25   2       68.03       47.13     87.79 o 
  -6  25   2      343.71      215.99     85.85 o 
  -5  25   2       67.71      -52.65    106.90 o 
  -4  25   2     3096.66     3097.60    138.95 o 
  -3  25   2      150.23      157.78     51.15 o 
  -2  25   2     6168.41     5688.20    126.10 o 
  -1  25   2     1275.76     1445.42     73.28 o 
   0  25   2     8485.39     8554.05    177.25 o 
   1  25   2     3099.46     3421.77    101.65 o 
   2  25   2     7563.52     7621.26    250.78 o 
   3  25   2     1232.23     1475.38     71.31 o 
   4  25   2     6076.17     5952.30    121.32 o 
   5  25   2     1301.51     1252.54     71.87 o 
   6  25   2     1516.08     1704.49    194.82 o 
   7  25   2        2.05       85.51     95.72 o 
   8  25   2       11.36      -98.18     98.18 o 
   9  25   2        2.65      135.31     87.46 o 
  10  25   2       27.50       33.25    196.63 o 
 -10  26   2     1033.41     1393.11    251.10 o 
  -9  26   2      154.06      116.68     92.05 o 
  -8  26   2     1595.51     1652.53    200.12 o 
  -7  26   2      270.67      288.80     89.82 o 
  -6  26   2     2867.14     3223.02    167.28 o 
  -5  26   2      157.38      120.21     87.14 o 
  -4  26   2     2558.55     2900.99    106.57 o 
  -3  26   2      166.97      261.99     50.77 o 
  -2  26   2      746.65      526.78     69.87 o 
  -1  26   2      326.78      447.21     57.25 o 
   0  26   2       35.09        7.13     39.38 o 
   1  26   2      167.81      114.87     49.63 o 
   2  26   2      700.79      740.47     70.31 o 
   3  26   2      438.99      457.40     61.70 o 
   4  26   2      982.52      909.04     63.69 o 
   5  26   2      515.85      671.38     86.26 o 
   6  26   2     2610.92     2960.79    166.90 o 
   7  26   2      204.25      134.84     86.69 o 
   8  26   2     2036.97     2677.42    231.37 o 
   9  26   2      166.95      371.31    166.03 o 
 -10  27   2       21.89      -50.42    110.82 o 
  -9  27   2        8.44      299.46    127.23 o 
  -8  27   2        2.44       70.07     96.86 o 
  -7  27   2       21.63       47.84     93.22 o 
  -6  27   2      427.42      255.31     84.99 o 
  -5  27   2      380.36      442.63    122.00 o 
  -4  27   2     2192.75     2491.43    107.27 o 
  -3  27   2      395.28      419.23     70.25 o 
  -2  27   2     7189.67     8096.86    201.05 o 
  -1  27   2      207.75      308.36     60.64 o 
   0  27   2    10317.63    10881.69    209.66 o 
   1  27   2     1383.88     1502.12     77.00 o 
   2  27   2     5067.59     4789.13    115.75 o 
   3  27   2     1553.89     1855.71     66.00 o 
   4  27   2     3190.09     3025.48     91.07 o 
   5  27   2      169.01      231.99     47.85 o 
   6  27   2      963.98     1164.60     92.74 o 
   7  27   2        9.52       71.87     80.35 o 
   8  27   2        9.59      -63.79    112.64 o 
   9  27   2       13.68      -92.23    184.08 o 
  -9  28   2       91.73       10.72    101.86 o 
  -8  28   2     1865.89     2030.08    181.78 o 
  -7  28   2      318.08      256.49    107.39 o 
  -6  28   2     2090.17     2425.22    307.12 o 
  -5  28   2      271.26      342.08    100.50 o 
  -4  28   2     2124.53     2179.76     91.45 o 
  -3  28   2       52.48      114.29     57.05 o 
  -2  28   2      991.51      970.12     72.00 o 
  -1  28   2        8.29      -45.02     59.96 o 
   0  28   2       56.06       17.65     59.68 o 
   1  28   2       23.55      -19.24     61.00 o 
   2  28   2      249.01      174.41     43.70 o 
   3  28   2      138.00       71.40     57.52 o 
   4  28   2      741.36      708.56     53.75 o 
   5  28   2      250.77      307.87     49.77 o 
   6  28   2     1203.69     1229.11    102.80 o 
   7  28   2       54.93      112.67    102.70 o 
   8  28   2      644.14      994.62    230.77 o 
   9  28   2      162.00       90.21    196.82 o 
  -9  29   2       10.93       19.69    137.87 o 
  -8  29   2       28.99      -93.08    108.84 o 
  -7  29   2       31.30      -18.89     96.00 o 
  -6  29   2      415.70      265.79     98.87 o 
  -5  29   2      175.87      140.53     79.12 o 
  -4  29   2     3216.43     3505.31    115.05 o 
  -3  29   2      197.71      149.35     58.85 o 
  -2  29   2     4161.95     4241.45    147.38 o 
  -1  29   2      743.88      998.09    133.63 o 
   0  29   2     4163.46     4112.07    163.10 o 
   1  29   2      967.49      966.09     59.16 o 
   2  29   2     4549.11     4582.91    114.51 o 
   3  29   2      883.15      984.12     93.95 o 
   4  29   2     2037.87     2006.55     84.36 o 
   5  29   2      137.20      123.86     72.89 o 
   6  29   2      332.58      219.13     76.37 o 
   7  29   2       24.38     -141.00    141.00 o 
   8  29   2      124.34      218.94    159.06 o 
  -8  30   2      877.39      713.32    127.16 o 
  -7  30   2      278.26      317.99    147.28 o 
  -6  30   2     1748.12     2147.67    166.22 o 
  -5  30   2      295.48      108.47     80.11 o 
  -4  30   2     1091.71      930.45    104.56 o 
  -3  30   2      354.07      387.92    105.20 o 
  -2  30   2      696.67      557.53     75.41 o 
  -1  30   2        5.20       -3.72     79.56 o 
   0  30   2       82.56      100.45     48.53 o 
   1  30   2       76.57       41.53     38.55 o 
   2  30   2       73.95       96.32     38.90 o 
   3  30   2      192.05       45.72     45.40 o 
   4  30   2     1401.50     1394.10     67.84 o 
   5  30   2      334.79      334.84     54.69 o 
   6  30   2     1279.70     1137.06     79.20 o 
   7  30   2      220.29      521.73    188.87 o 
   8  30   2      505.48      556.30    223.01 o 
  -8  31   2       11.29     -105.23    105.23 o 
  -7  31   2        0.66       99.54    104.86 o 
  -6  31   2      206.76      132.94     73.44 o 
  -5  31   2      123.22      267.39     71.12 o 
  -4  31   2      949.04     1219.04    120.70 o 
  -3  31   2      397.38      467.15    102.61 o 
  -2  31   2     3075.41     3140.80    181.14 o 
  -1  31   2      699.02      815.95     70.65 o 
   0  31   2     3707.79     3539.66    123.59 o 
   1  31   2     1009.73     1180.14     86.18 o 
   2  31   2     4507.91     3918.62    209.27 o 
   3  31   2      451.17      342.64     57.60 o 
   4  31   2     1647.30     1610.10     90.49 o 
   5  31   2      129.63      123.56     59.20 o 
   6  31   2      383.40      467.14    181.19 o 
   7  31   2       63.60      181.26    174.65 o 
  -7  32   2      199.56       81.92     79.51 o 
  -6  32   2     1109.41     1044.72    186.68 o 
  -5  32   2      500.16      573.66     99.17 o 
  -4  32   2     1236.04     1000.20    129.54 o 
  -3  32   2      396.78      357.82    107.46 o 
  -2  32   2      688.70      559.50     88.22 o 
  -1  32   2       81.57      138.42     51.39 o 
   0  32   2       85.56       89.94     49.64 o 
   1  32   2      114.15      216.55     63.73 o 
   2  32   2      126.17      118.07     65.05 o 
   3  32   2       72.91       12.94     51.35 o 
   4  32   2      601.16      627.39     77.21 o 
   5  32   2      188.73      114.27    151.32 o 
   6  32   2      826.30      796.22    170.24 o 
   7  32   2      205.08      323.37    448.57 o 
  -7  33   2        0.90      105.16     81.03 o 
  -6  33   2      101.15      108.84     66.60 o 
  -5  33   2       44.32      -30.53     65.38 o 
  -4  33   2      687.92      463.46     84.84 o 
  -3  33   2      540.61      462.56     90.55 o 
  -2  33   2     1838.52     2046.48    152.20 o 
  -1  33   2     1318.32     1391.00     95.68 o 
   0  33   2     3191.86     3215.00    137.15 o 
   1  33   2      644.73      641.25     71.57 o 
   2  33   2     2702.22     2249.24     88.70 o 
   3  33   2      425.97      395.11    102.26 o 
   4  33   2      925.33      903.33    132.55 o 
   5  33   2      163.44      262.85    463.77 o 
   6  33   2      490.76      400.29    187.77 o 
  -6  34   2      904.90      663.28     97.45 o 
  -5  34   2      236.19      308.46     69.53 o 
  -4  34   2      839.59      798.79     88.56 o 
  -3  34   2      101.57       94.80     72.90 o 
  -2  34   2      451.63      298.50     86.62 o 
  -1  34   2       56.04       86.89     55.01 o 
   0  34   2        3.96       96.12     56.87 o 
   1  34   2      121.14       71.29     41.39 o 
   2  34   2      172.08      148.81     42.60 o 
   3  34   2       31.21       39.36     61.47 o 
   4  34   2      238.88      165.34    210.42 o 
   5  34   2       90.26      136.04    217.74 o 
   6  34   2      580.21     1180.54    344.16 o 
  -6  35   2      186.60      -20.36     93.16 o 
  -5  35   2      156.86      236.82     82.01 o 
  -4  35   2      721.83      636.01    180.70 o 
  -3  35   2      345.76      397.52     87.04 o 
  -2  35   2     1659.76     1576.77    113.45 o 
  -1  35   2      361.73      326.76     64.69 o 
   0  35   2     1686.28     1438.66    155.92 o 
   1  35   2      574.95      697.87     80.85 o 
   2  35   2     1071.77      917.60    152.31 o 
   3  35   2      213.80       83.88    163.83 o 
   4  35   2      608.95      570.50    204.75 o 
   5  35   2       47.84      126.62    158.42 o 
  -5  36   2      159.59      209.49     74.11 o 
  -4  36   2      584.24      353.68     94.07 o 
  -3  36   2       82.45       88.94    103.03 o 
  -2  36   2      140.93      -39.72    106.64 o 
  -1  36   2        1.93      113.99     75.98 o 
   0  36   2       39.55        6.50     46.95 o 
   1  36   2       54.25      -19.90     69.82 o 
   2  36   2       72.28      162.45     66.93 o 
   3  36   2       96.17       86.22    127.26 o 
   4  36   2      225.90      391.99    209.51 o 
  -4  37   2      366.78      290.80    116.81 o 
  -3  37   2      145.42      152.97     71.21 o 
  -2  37   2      594.76      557.65     86.51 o 
  -1  37   2      285.84      360.53     68.57 o 
   0  37   2     1388.08     1371.63    110.11 o 
   1  37   2      304.33      168.57     95.28 o 
   2  37   2     1224.12     1149.39    186.90 o 
   3  37   2      271.12      554.29    188.13 o 
  -2  38   2      253.31      279.18     71.52 o 
  -1  38   2       76.02      -15.58     75.74 o 
   0  38   2       73.31      -33.75     61.25 o 
   1  38   2       15.94      -83.51     99.98 o 
   2  38   2        5.89      236.10    212.35 o 
 -13   0   3      735.22      757.60    170.61 o 
 -11   0   3     1533.67     1588.55    321.18 o 
  -9   0   3     4960.05     4729.62    246.19 o 
  -7   0   3     1198.58      980.44    142.26 o 
  -5   0   3     9473.41     8401.75    388.66 o 
  -3   0   3      436.23      574.09    253.19 o 
  -1   0   3    75278.02    76884.96   2283.38 o 
   1   0   3    31518.47    26888.23    437.93 o 
   3   0   3     8350.48    12279.98    193.55 o 
   5   0   3    34427.60    34982.99    737.34 o 
   7   0   3    13320.44    14764.40    349.54 o 
   9   0   3     5803.10     5793.09    271.10 o 
  11   0   3      702.51      484.12    113.33 o 
  13   0   3       10.50      -42.12    266.21 o 
 -13   1   3        2.46     -174.08    174.08 o 
 -12   1   3        3.68      -15.65    153.83 o 
 -11   1   3      135.29       32.81     93.85 o 
 -10   1   3       10.26        7.60     72.34 o 
  -9   1   3     2252.65     2122.73    225.24 o 
  -8   1   3        1.78       37.44     72.14 o 
  -7   1   3    15018.04    14676.44    313.82 o 
  -6   1   3      846.76      786.43     70.89 o 
  -5   1   3    48146.20    46940.12    944.64 o 
  -4   1   3       19.91       75.47     34.15 o 
  -3   1   3    68981.34    66664.17   1401.07 o 
  -2   1   3      113.78       41.37     26.53 o 
  -1   1   3    44740.34    51072.07    893.49 o 
   0   1   3    19930.58    19591.56    247.03 o 
   1   1   3    24574.82    26830.38    315.71 o 
   2   1   3    13446.85    12039.00    115.31 o 
   3   1   3     3410.41     4407.54     63.08 o 
   4   1   3     4366.17     4130.62     61.52 o 
   5   1   3     2663.00     1832.22    116.22 o 
   6   1   3      235.55      219.76     42.53 o 
   7   1   3      275.31       94.82     58.75 o 
   8   1   3       20.31       40.82     49.47 o 
   9   1   3     2314.91     2239.10    121.29 o 
  10   1   3       47.44       78.06     66.14 o 
  11   1   3     1612.30     2223.51    153.84 o 
  12   1   3       17.21      107.62    175.64 o 
  13   1   3      726.85      950.41    154.83 o 
 -13   2   3      643.59      761.00    128.21 o 
 -12   2   3        0.56      244.43    120.30 o 
 -11   2   3     1515.28     1518.09    246.99 o 
 -10   2   3       29.95      129.84     84.14 o 
  -9   2   3     4026.35     3757.74    192.47 o 
  -8   2   3      220.82      120.24     68.41 o 
  -7   2   3     7446.15     7298.18    210.99 o 
  -6   2   3      664.76      754.82     57.35 o 
  -5   2   3      425.80      400.94    138.11 o 
  -4   2   3     1514.58     1213.39     67.88 o 
  -3   2   3     8412.48     5890.62    114.42 o 
  -2   2   3    13703.32    15030.58    186.61 o 
  -1   2   3    14986.10    17570.30    227.53 o 
   0   2   3     6179.98     9007.82    163.81 o 
   1   2   3    21411.01    17467.24    475.28 o 
   2   2   3       21.63        4.53     19.13 o 
   3   2   3    77068.13    75909.19   1197.85 o 
   4   2   3       23.63       11.42     24.20 o 
   5   2   3    41570.07    41580.85    687.64 o 
   6   2   3       38.93       52.81     37.66 o 
   7   2   3    15167.60    15459.56    253.52 o 
   8   2   3        7.49      -52.56     52.56 o 
   9   2   3     3568.30     3429.43    119.82 o 
  10   2   3       10.09      108.45     67.05 o 
  11   2   3      664.88      500.61    111.53 o 
  12   2   3       48.93      154.55    127.38 o 
  13   2   3       29.02      186.45    109.53 o 
 -13   3   3       35.34       -7.56    117.12 o 
 -12   3   3       41.40       39.20     90.59 o 
 -11   3   3      362.79      408.60    111.74 o 
 -10   3   3       10.48       66.99     95.60 o 
  -9   3   3     4429.43     3873.66    177.46 o 
  -8   3   3      255.77      360.51     68.59 o 
  -7   3   3    17464.72    16891.37    382.51 o 
  -6   3   3      575.11      718.72     63.83 o 
  -5   3   3    36785.98    35188.43    675.88 o 
  -4   3   3      167.80      220.89     34.49 o 
  -3   3   3    25726.35    27324.53    409.61 o 
  -2   3   3    19501.40    15572.17    206.80 o 
  -1   3   3    65650.80    62847.97   1205.76 o 
   0   3   3    11128.98    11054.62    131.90 o 
   1   3   3    67571.98    66709.45   1504.61 o 
   2   3   3     4607.74     4498.91     52.37 o 
   3   3   3     3397.54     3287.65     71.54 o 
   4   3   3      619.13      614.52     29.02 o 
   5   3   3     1973.30     1848.60    133.39 o 
   6   3   3        0.17       15.88     33.89 o 
   7   3   3     1274.16     1119.66     74.58 o 
   8   3   3       64.94       94.98     53.82 o 
   9   3   3     2004.76     1946.20    100.57 o 
  10   3   3       37.25       67.80     63.00 o 
  11   3   3     1549.21     1739.83    108.79 o 
  12   3   3        2.63        0.40    119.79 o 
  13   3   3      595.64      617.20    149.63 o 
 -13   4   3      737.27      369.57    261.86 o 
 -12   4   3        2.13      -98.97     98.97 o 
 -11   4   3     2295.92     2806.41    169.38 o 
 -10   4   3        2.06       89.12     83.73 o 
  -9   4   3     3762.57     3906.87    161.64 o 
  -8   4   3      227.88      264.14     66.91 o 
  -7   4   3     2682.17     2384.48    126.47 o 
  -6   4   3      591.83      845.99     70.43 o 
  -5   4   3     1768.24     2012.63    267.04 o 
  -4   4   3     3490.60     3416.12    103.24 o 
  -3   4   3     1796.87     1529.81    116.08 o 
  -2   4   3       64.42       40.71     25.35 o 
  -1   4   3     5588.19     5850.42     70.34 o 
   0   4   3    34117.27    33718.75    526.76 o 
   1   4   3    28483.95    33411.84    684.94 o 
   2   4   3     1315.77     1599.63     38.24 o 
   3   4   3    33673.48    38400.77    524.58 o 
   4   4   3      114.10       66.58     24.62 o 
   5   4   3    29607.28    31273.13    454.23 o 
   6   4   3        1.96       -6.17     36.23 o 
   7   4   3    11517.55    11752.56    197.47 o 
   8   4   3       46.58       59.64     48.21 o 
   9   4   3     3066.13     3192.65    116.20 o 
  10   4   3      241.10      335.84     73.73 o 
  11   4   3      618.78      404.81     85.16 o 
  12   4   3        3.29      131.18    108.09 o 
  13   4   3       17.63      196.04     98.22 o 
 -13   5   3       13.04        2.73     95.13 o 
 -12   5   3        0.08       23.24    123.64 o 
 -11   5   3      282.64      231.37     94.39 o 
 -10   5   3       85.06       22.80     68.56 o 
  -9   5   3     3152.86     3778.31    190.24 o 
  -8   5   3        7.47      102.37     70.34 o 
  -7   5   3    14463.38    14324.35    405.38 o 
  -6   5   3     1230.89     1537.62     77.30 o 
  -5   5   3    38457.55    34667.43    636.88 o 
  -4   5   3       88.04      115.83     37.00 o 
  -3   5   3    62894.63    63089.24   1356.71 o 
  -2   5   3      289.05      395.62     28.79 o 
  -1   5   3    92032.24    94087.65   2244.91 o 
   0   5   3      256.94      212.28     33.99 o 
   1   5   3    39309.35    38918.86    620.61 o 
   2   5   3     5837.70     5015.28     53.99 o 
   3   5   3    10146.25    11240.77    139.59 o 
   4   5   3      337.84      386.79     25.39 o 
   5   5   3      561.98      642.08     62.90 o 
   6   5   3      350.57      343.50     40.73 o 
   7   5   3     1406.09     1193.95     65.23 o 
   8   5   3      152.73      263.44     51.14 o 
   9   5   3     2517.80     2989.82    128.17 o 
  10   5   3       21.37      -22.41     72.25 o 
  11   5   3     1135.48     1222.91    111.94 o 
  12   5   3        0.34      -35.45     79.39 o 
  13   5   3      621.12      941.30    185.70 o 
 -13   6   3      557.59      473.98    130.88 o 
 -12   6   3        0.54       30.05    118.42 o 
 -11   6   3     2756.41     3457.12    172.75 o 
 -10   6   3       55.51       78.23     77.44 o 
  -9   6   3     3288.26     3352.05    163.80 o 
  -8   6   3      133.79      158.47     69.57 o 
  -7   6   3     5429.97     4748.19    212.25 o 
  -6   6   3       50.48       49.15     53.89 o 
  -5   6   3     1648.39     2146.93     86.37 o 
  -4   6   3        1.42       64.19     32.97 o 
  -3   6   3      155.33      -25.83     59.55 o 
  -2   6   3     4202.11     3395.56     69.87 o 
  -1   6   3    14783.62     9605.02    133.58 o 
   0   6   3     1810.35     1688.16     25.83 o 
   1   6   3    56922.47    53534.46   1313.65 o 
   2   6   3      411.74      264.41     18.98 o 
   3   6   3    70556.81    73194.80   1276.74 o 
   4   6   3        7.65       -6.46     31.24 o 
   5   6   3    30555.76    32569.15    486.15 o 
   6   6   3      755.63      760.30     52.61 o 
   7   6   3    14323.94    13686.89    254.56 o 
   8   6   3        9.74      -11.52     45.74 o 
   9   6   3     3453.09     3396.71    137.36 o 
  10   6   3        2.00       13.35     64.58 o 
  11   6   3      442.66      215.38     88.26 o 
  12   6   3       10.74      156.62    126.41 o 
  13   6   3       38.54       86.86     94.48 o 
 -13   7   3       16.94       39.61    106.52 o 
 -12   7   3        0.01      -48.23     96.09 o 
 -11   7   3      130.16      -98.07     98.07 o 
 -10   7   3        0.33      121.34     83.73 o 
  -9   7   3     1623.62     1353.88    148.10 o 
  -8   7   3      212.54      174.06     64.64 o 
  -7   7   3     8653.35     7416.48    250.95 o 
  -6   7   3      271.08      294.77     56.27 o 
  -5   7   3    26879.25    26690.04    506.66 o 
  -4   7   3     2241.42     1826.81     80.45 o 
  -3   7   3    64881.80    68674.51   1542.63 o 
  -2   7   3      420.91      312.32     37.72 o 
  -1   7   3    43106.30    47474.74    808.19 o 
   0   7   3      173.06      280.57     22.35 o 
   1   7   3    10674.61    10707.65    353.70 o 
   2   7   3     4316.97     3464.65    121.85 o 
   3   7   3    14996.15    15276.58    164.16 o 
   4   7   3       14.22       60.53     21.82 o 
   5   7   3       62.73      -29.93     30.44 o 
   6   7   3       22.24      -31.66     31.66 o 
   7   7   3     1486.56     1407.66     73.69 o 
   8   7   3      173.42      203.00     64.13 o 
   9   7   3     1267.68     1200.58     87.09 o 
  10   7   3       46.90       42.73     59.24 o 
  11   7   3     1631.48     1976.45    134.79 o 
  12   7   3        6.20      211.89     81.05 o 
  13   7   3      547.54      663.17    255.80 o 
 -13   8   3      459.81      289.32    207.75 o 
 -12   8   3        5.01     -112.84    112.84 o 
 -11   8   3     1084.76      822.43    113.62 o 
 -10   8   3       59.84      -87.50     87.50 o 
  -9   8   3     2708.47     2577.47    195.07 o 
  -8   8   3      204.94      153.20     71.52 o 
  -7   8   3     4693.89     4393.17    269.15 o 
  -6   8   3      380.43      517.43     69.56 o 
  -5   8   3     2084.07     2241.78    206.38 o 
  -4   8   3      139.29      145.05     41.24 o 
  -3   8   3     5928.10     5492.93    255.80 o 
  -2   8   3       20.83       91.36     30.47 o 
  -1   8   3    12243.28    11499.17    183.75 o 
   0   8   3     2327.74     2419.77     62.37 o 
   1   8   3    29527.52    31641.44    867.16 o 
   2   8   3     1293.16     1329.38     48.54 o 
   3   8   3    15064.80    14902.14    210.53 o 
   4   8   3     4731.36     5521.40     93.39 o 
   5   8   3    28216.78    28861.22    415.65 o 
   6   8   3      448.71      518.71     65.40 o 
   7   8   3    13661.54    13731.92    239.34 o 
   8   8   3       91.00      164.22     50.10 o 
   9   8   3     3272.40     3201.58    121.15 o 
  10   8   3        2.80      -34.82     60.96 o 
  11   8   3      682.62      531.85     89.73 o 
  12   8   3        4.91       40.59     90.32 o 
  13   8   3       51.77      101.06    161.54 o 
 -13   9   3       16.97      219.69    117.80 o 
 -12   9   3        2.67       59.88     87.71 o 
 -11   9   3      172.79      252.31    103.89 o 
 -10   9   3        3.54      139.25     81.34 o 
  -9   9   3     2113.93     2326.67    159.73 o 
  -8   9   3      120.11       97.28     60.47 o 
  -7   9   3     9181.70     8579.21    201.93 o 
  -6   9   3      165.98       62.25     44.90 o 
  -5   9   3    26179.68    27088.27    493.28 o 
  -4   9   3     5780.52     5685.89    117.18 o 
  -3   9   3    80389.88    80856.07   1999.86 o 
  -2   9   3      967.34     1302.74     40.24 o 
  -1   9   3    43602.57    45444.92    745.06 o 
   0   9   3     1029.62      752.93     23.30 o 
   1   9   3    27726.55    28431.72   1262.89 o 
   2   9   3     8042.86     7326.41    192.89 o 
   3   9   3     4039.63     4446.02     52.30 o 
   4   9   3      121.20      148.22     20.73 o 
   5   9   3      126.17       64.20     25.95 o 
   6   9   3      692.95      684.42     57.94 o 
   7   9   3     1737.38     1707.66     81.00 o 
   8   9   3      223.37      289.01     49.57 o 
   9   9   3     2502.65     2414.77    107.59 o 
  10   9   3       46.16      -57.84     57.84 o 
  11   9   3     1222.91     1315.55    132.59 o 
  12   9   3       28.45       63.90     76.82 o 
 -13  10   3      563.14      603.65    234.25 o 
 -12  10   3        2.94      173.30    120.02 o 
 -11  10   3     1870.62     2022.12    134.15 o 
 -10  10   3       80.37      142.28     77.09 o 
  -9  10   3     2929.16     2911.51    144.88 o 
  -8  10   3      222.53      240.98     68.00 o 
  -7  10   3     3919.28     3923.33    126.61 o 
  -6  10   3      475.04      319.37     64.48 o 
  -5  10   3     3528.83     3423.84    227.17 o 
  -4  10   3      654.25      661.13     44.08 o 
  -3  10   3       59.11      -29.79     29.79 o 
  -2  10   3     6673.05     6764.44    104.63 o 
  -1  10   3     6396.89     6314.17     84.53 o 
   0  10   3      446.24      393.16     47.12 o 
   1  10   3    54119.64    49874.36   1237.70 o 
   2  10   3     5362.55     5496.76     97.24 o 
   3  10   3    42326.45    41400.10    558.10 o 
   4  10   3      869.54      898.47     40.64 o 
   5  10   3    14897.71    15919.51    212.71 o 
   6  10   3      541.24      657.30     42.44 o 
   7  10   3    10423.96    10484.80    226.86 o 
   8  10   3      522.33      540.08     58.59 o 
   9  10   3     4623.62     4779.28    163.66 o 
  10  10   3        0.99       93.16     65.82 o 
  11  10   3      362.75      327.28     73.56 o 
  12  10   3        0.30       26.72     75.51 o 
 -13  11   3        0.14      -46.40     99.52 o 
 -12  11   3        1.54       88.89    109.97 o 
 -11  11   3      195.50       79.18    101.30 o 
 -10  11   3        1.61      -15.43     71.86 o 
  -9  11   3     2256.13     1953.31    174.75 o 
  -8  11   3       69.94        3.00     64.45 o 
  -7  11   3     9843.52     9523.10    263.04 o 
  -6  11   3     1391.77     1215.02    100.38 o 
  -5  11   3    19335.79    20000.15    378.83 o 
  -4  11   3     1944.96     2215.78     78.51 o 
  -3  11   3    40572.48    39568.68    674.46 o 
  -2  11   3     2491.25     2369.92     61.15 o 
  -1  11   3    45585.13    48098.34    877.42 o 
   0  11   3      939.54      697.89     25.11 o 
   1  11   3    18524.42    19204.01    325.45 o 
   2  11   3     1561.02     1512.80     28.75 o 
   3  11   3    12108.03    10758.41    136.57 o 
   4  11   3      730.95      601.95     39.57 o 
   5  11   3       31.49      -28.68     28.68 o 
   6  11   3      162.84      106.72     35.38 o 
   7  11   3     1049.57      878.95     53.22 o 
   8  11   3       23.30       38.24     48.36 o 
   9  11   3     1025.28     1056.92     71.58 o 
  10  11   3       43.30        5.87     59.42 o 
  11  11   3     1215.08     1454.74    165.76 o 
  12  11   3       22.85      125.55     84.22 o 
 -13  12   3      603.50      554.39    130.58 o 
 -12  12   3       38.45        5.29     93.69 o 
 -11  12   3     1660.49     2114.11    228.77 o 
 -10  12   3       19.65       75.20     90.59 o 
  -9  12   3     3519.53     3482.72    151.12 o 
  -8  12   3       95.55      199.83     82.10 o 
  -7  12   3     2479.27     2290.37    114.04 o 
  -6  12   3       36.83      121.46     51.77 o 
  -5  12   3       36.63      -18.63     83.03 o 
  -4  12   3      367.21      335.11     43.71 o 
  -3  12   3       45.29      -42.89     42.89 o 
  -2  12   3     2951.19     2510.82     61.80 o 
  -1  12   3     5360.97     4715.08    206.13 o 
   0  12   3       91.87      136.37     22.14 o 
   1  12   3    34392.73    33385.96    725.46 o 
   2  12   3      189.70      151.94     36.58 o 
   3  12   3    43133.95    46080.96    752.32 o 
   4  12   3     2162.14     2270.84     71.27 o 
   5  12   3    16360.03    17192.59    260.14 o 
   6  12   3       69.26      148.95     33.61 o 
   7  12   3     8191.00     8216.46    155.85 o 
   8  12   3       66.95      109.86     54.21 o 
   9  12   3     2108.22     1937.20     87.43 o 
  10  12   3        9.09       69.44     70.27 o 
  11  12   3      468.46      457.54    139.29 o 
  12  12   3        1.67       61.12     79.23 o 
 -13  13   3        3.69      191.54    259.26 o 
 -12  13   3        6.71      -55.64    134.32 o 
 -11  13   3       48.80      -21.00    108.05 o 
 -10  13   3       34.54      107.49     92.52 o 
  -9  13   3     1900.93     1704.68    158.87 o 
  -8  13   3       26.08      -14.98     60.54 o 
  -7  13   3     7616.05     7991.63    225.82 o 
  -6  13   3      251.50      298.58     50.63 o 
  -5  13   3    16353.80    16184.85    282.81 o 
  -4  13   3      337.51      322.43     46.40 o 
  -3  13   3    30172.27    31180.42    504.52 o 
  -2  13   3      931.45      636.87     45.07 o 
  -1  13   3    31472.35    32751.35    532.55 o 
   0  13   3     2044.71     1856.02     49.44 o 
   1  13   3    19463.34    20477.91    287.25 o 
   2  13   3     1012.32     1022.04     44.95 o 
   3  13   3     1755.26     2019.05     58.26 o 
   4  13   3      289.23      393.78     27.56 o 
   5  13   3      134.50       16.13     47.08 o 
   6  13   3       18.39      -25.44     31.72 o 
   7  13   3      379.95      367.42     47.30 o 
   8  13   3       13.57      -45.98     45.98 o 
   9  13   3     1658.47     1870.99     94.46 o 
  10  13   3       41.39      124.34     71.69 o 
  11  13   3      991.01     1170.53    103.14 o 
  12  13   3       50.65       12.41     80.34 o 
 -13  14   3      541.97      528.04    137.85 o 
 -12  14   3       27.04       12.09     92.30 o 
 -11  14   3     1350.63     1557.77    135.31 o 
 -10  14   3       51.90      -74.18     74.18 o 
  -9  14   3     2563.17     2616.92    151.95 o 
  -8  14   3       49.99       69.28     69.63 o 
  -7  14   3     3503.88     3369.89    147.41 o 
  -6  14   3       27.11      -20.93     52.16 o 
  -5  14   3       79.57      -51.63     51.63 o 
  -4  14   3        8.24       -7.22     38.34 o 
  -3  14   3     2595.63     1981.82    101.90 o 
  -2  14   3       13.84       20.22     33.41 o 
  -1  14   3     4627.20     4949.51    171.95 o 
   0  14   3     2813.51     3088.06    107.33 o 
   1  14   3     7298.26     7823.79    126.27 o 
   2  14   3     7712.11     7667.06    120.36 o 
   3  14   3    14505.05    14000.95    313.73 o 
   4  14   3      255.07      323.24     35.23 o 
   5  14   3     9630.78    10488.30    187.90 o 
   6  14   3     1650.03     1584.79     60.64 o 
   7  14   3     6312.50     6350.40    135.65 o 
   8  14   3      410.94      558.59     63.60 o 
   9  14   3     2946.57     3004.01    145.63 o 
  10  14   3       77.20      176.66     72.11 o 
  11  14   3      483.28      417.04     84.56 o 
  12  14   3        9.93      -43.27    127.15 o 
 -12  15   3        1.95        2.92    117.51 o 
 -11  15   3      123.19      214.43     95.06 o 
 -10  15   3       28.87        2.75     86.66 o 
  -9  15   3     1482.62     1691.67    115.32 o 
  -8  15   3       99.04       94.77     60.30 o 
  -7  15   3     6137.64     6692.90    283.54 o 
  -6  15   3      666.42      545.45     59.19 o 
  -5  15   3    20672.06    21219.96    436.76 o 
  -4  15   3      390.72      326.52     50.60 o 
  -3  15   3    18754.24    19458.99    293.26 o 
  -2  15   3     2276.38     2288.31     78.12 o 
  -1  15   3    28267.63    29029.17    491.33 o 
   0  15   3      708.11      844.25     71.09 o 
   1  15   3    18665.97    19347.61    263.90 o 
   2  15   3      366.44      322.20     33.62 o 
   3  15   3     8695.15     8708.09    210.29 o 
   4  15   3       51.59        7.51     33.37 o 
   5  15   3      124.17       80.27     41.48 o 
   6  15   3      573.55      648.02     74.29 o 
   7  15   3     1467.47     1118.44     61.20 o 
   8  15   3       53.62       56.15     47.30 o 
   9  15   3     1410.70     1556.05    147.78 o 
  10  15   3       38.45      -43.25     66.41 o 
  11  15   3     1009.15     1213.46    166.03 o 
  12  15   3       30.70      117.50     78.29 o 
 -12  16   3       44.53      164.13    108.98 o 
 -11  16   3     1314.05     1820.64    143.19 o 
 -10  16   3      140.65      281.61     82.17 o 
  -9  16   3     2549.53     3040.33    146.29 o 
  -8  16   3      248.91      129.66     76.76 o 
  -7  16   3     2220.28     1881.05    112.54 o 
  -6  16   3       71.57       78.55     65.99 o 
  -5  16   3      750.94      814.69     67.26 o 
  -4  16   3      171.84       88.70     53.03 o 
  -3  16   3      710.05      433.14     60.23 o 
  -2  16   3     1591.10     1642.51     57.34 o 
  -1  16   3    12454.48    12145.10    206.25 o 
   0  16   3     2145.79     2765.05     54.71 o 
   1  16   3    15452.35    14098.97    410.30 o 
   2  16   3     1555.58     1640.72     60.12 o 
   3  16   3    16174.19    17007.09    226.13 o 
   4  16   3     2553.22     2498.90     93.66 o 
   5  16   3    17536.69    17468.96    329.85 o 
   6  16   3      807.93      926.73     44.92 o 
   7  16   3     9149.52    10118.10    210.61 o 
   8  16   3       26.91       42.42     40.33 o 
   9  16   3     1793.46     1897.87    100.95 o 
  10  16   3       60.70      -15.70    100.08 o 
  11  16   3      516.89      365.46     99.83 o 
  12  16   3        0.06       11.25     92.66 o 
 -12  17   3        0.95       15.82     92.57 o 
 -11  17   3      156.60      125.33     88.85 o 
 -10  17   3        1.54       94.10     79.70 o 
  -9  17   3     1452.63     1588.09    204.46 o 
  -8  17   3      329.79      248.69     78.28 o 
  -7  17   3     5172.22     5310.49    179.49 o 
  -6  17   3      730.01      783.43     99.78 o 
  -5  17   3    13630.51    13783.73    300.91 o 
  -4  17   3     3706.30     4036.23    123.48 o 
  -3  17   3    22256.34    22192.27    451.86 o 
  -2  17   3      168.46      127.13     45.46 o 
  -1  17   3    11886.81    13113.00    296.14 o 
   0  17   3     2132.14     2561.24     70.86 o 
   1  17   3     7826.94     8016.19    159.82 o 
   2  17   3      209.36      224.69     21.19 o 
   3  17   3     4417.22     3760.74     89.73 o 
   4  17   3      289.47      211.88     49.37 o 
   5  17   3     1304.10     1226.33     66.03 o 
   6  17   3      135.16      180.03     55.65 o 
   7  17   3      529.55      509.92     98.07 o 
   8  17   3      261.50      234.08     65.22 o 
   9  17   3     1144.77     1542.06    110.97 o 
  10  17   3      152.19       18.10     64.10 o 
  11  17   3      537.31      573.59     93.05 o 
 -12  18   3       29.64      -44.96    128.17 o 
 -11  18   3      744.53      513.85    147.53 o 
 -10  18   3       70.58       82.48     96.38 o 
  -9  18   3     1625.39     1430.60    116.90 o 
  -8  18   3       52.50       12.87     69.67 o 
  -7  18   3     1433.85     1294.93     94.00 o 
  -6  18   3       20.81      125.71     70.84 o 
  -5  18   3      656.88      841.91     71.95 o 
  -4  18   3      200.64      213.83     52.19 o 
  -3  18   3     2152.29     1917.35     98.45 o 
  -2  18   3      458.58      389.52     49.68 o 
  -1  18   3     6361.29     5691.26    200.66 o 
   0  18   3      434.91      482.57     38.23 o 
   1  18   3     6757.34     6872.32    110.37 o 
   2  18   3     1591.32     1786.12     46.69 o 
   3  18   3    10335.13    10389.63    189.66 o 
   4  18   3      692.40      908.00     83.85 o 
   5  18   3    16162.44    17040.84    357.71 o 
   6  18   3      307.81      264.20     55.53 o 
   7  18   3     4318.71     3959.19    137.54 o 
   8  18   3      167.66       81.84     68.87 o 
   9  18   3     1361.35     1393.27     96.66 o 
  10  18   3       17.50      100.48     56.55 o 
  11  18   3      229.49      179.77     92.64 o 
 -12  19   3        6.86     -109.65    120.94 o 
 -11  19   3       36.93       80.62     96.03 o 
 -10  19   3       47.10       95.54    130.45 o 
  -9  19   3      499.36      515.00    109.83 o 
  -8  19   3       67.26      -31.12     75.87 o 
  -7  19   3     2989.67     2757.89    127.96 o 
  -6  19   3      247.97      316.34     80.03 o 
  -5  19   3    11987.44    12550.16    359.66 o 
  -4  19   3     1369.97     1221.06     79.40 o 
  -3  19   3    16210.18    16324.96    353.22 o 
  -2  19   3      677.25      571.51     68.72 o 
  -1  19   3    21985.18    20804.49    314.30 o 
   0  19   3      295.62      415.61     38.96 o 
   1  19   3    15454.93    15123.32    223.48 o 
   2  19   3      563.15      510.82     27.53 o 
   3  19   3     1688.23     1816.45    114.95 o 
   4  19   3        0.59       16.78     30.80 o 
   5  19   3      237.83      103.26     97.23 o 
   6  19   3      542.24      634.92     55.92 o 
   7  19   3      812.01      698.20     57.62 o 
   8  19   3       60.88      -10.46     58.44 o 
   9  19   3      948.69     1167.48     70.22 o 
  10  19   3      142.32       93.15     69.07 o 
  11  19   3      793.71      692.66    124.13 o 
 -11  20   3      977.53     1052.45    168.52 o 
 -10  20   3       76.85      118.27    111.11 o 
  -9  20   3     2345.96     3003.66    199.48 o 
  -8  20   3      202.47      230.03     83.97 o 
  -7  20   3     2399.39     2397.82    199.62 o 
  -6  20   3      159.49      236.25     75.75 o 
  -5  20   3      620.31      499.42     83.71 o 
  -4  20   3        4.58       18.70     57.50 o 
  -3  20   3      283.64      266.62     53.10 o 
  -2  20   3      161.16      139.24     43.91 o 
  -1  20   3     5375.62     5046.59    127.22 o 
   0  20   3     1211.87     1510.90     73.23 o 
   1  20   3    10209.88     9834.00    163.25 o 
   2  20   3      358.58      446.98     25.83 o 
   3  20   3    11282.28    11341.90    261.61 o 
   4  20   3     1191.44     1260.62     54.49 o 
   5  20   3     5966.44     5918.25    179.81 o 
   6  20   3      737.63      938.00    103.79 o 
   7  20   3     3650.11     3355.46    197.38 o 
   8  20   3      387.62      350.49     56.64 o 
   9  20   3     1245.73     1118.60    100.44 o 
  10  20   3       50.21       34.13     64.78 o 
  11  20   3      297.64      291.88    132.99 o 
 -11  21   3      122.02       43.39    102.45 o 
 -10  21   3        5.01      -46.59     77.83 o 
  -9  21   3      591.13      426.26     96.82 o 
  -8  21   3       89.73      138.04     83.69 o 
  -7  21   3     4007.13     4287.04    204.22 o 
  -6  21   3      660.87      675.47     83.56 o 
  -5  21   3     7282.02     7804.59    286.05 o 
  -4  21   3     1973.04     2000.20     99.91 o 
  -3  21   3    12328.20    12166.59    263.39 o 
  -2  21   3      438.33      501.30     49.75 o 
  -1  21   3    17914.87    18393.64    384.42 o 
   0  21   3      637.30      856.04     63.44 o 
   1  21   3    13271.09    13527.43    225.52 o 
   2  21   3      375.75      365.68     33.86 o 
   3  21   3     1373.66     1417.26     77.03 o 
   4  21   3       39.40      104.53     23.23 o 
   5  21   3       17.44      -63.39     77.20 o 
   6  21   3       84.30      171.47     76.27 o 
   7  21   3      165.05       99.92     68.11 o 
   8  21   3      125.53      143.95     53.05 o 
   9  21   3      914.24     1014.25    129.81 o 
  10  21   3       48.86       93.72    119.30 o 
  11  21   3      653.76      709.91    195.79 o 
 -11  22   3      592.34      605.33    117.79 o 
 -10  22   3       44.14     -101.83    101.83 o 
  -9  22   3     1014.09     1021.84    121.79 o 
  -8  22   3      103.67        2.87     74.03 o 
  -7  22   3     1065.34     1200.40    146.55 o 
  -6  22   3      129.10       55.99     57.00 o 
  -5  22   3      923.52     1032.37    105.32 o 
  -4  22   3       25.89      -17.66     62.04 o 
  -3  22   3       44.85       62.74     50.16 o 
  -2  22   3      441.79      550.67     95.90 o 
  -1  22   3     3401.48     3048.14    124.29 o 
   0  22   3     1787.92     1683.93     85.83 o 
   1  22   3     7213.14     7548.93    137.25 o 
   2  22   3      493.52      679.49     78.84 o 
   3  22   3     9159.84     9874.98    202.82 o 
   4  22   3     1534.54     1519.80     77.20 o 
   5  22   3     5299.67     6120.94    194.24 o 
   6  22   3      638.44      419.48     82.79 o 
   7  22   3     2972.08     2832.98    136.29 o 
   8  22   3      148.71      135.08    101.41 o 
   9  22   3     1549.12     1752.23    120.36 o 
  10  22   3       67.37      390.41    113.60 o 
 -11  23   3       58.27      151.45    101.74 o 
 -10  23   3        7.74      104.21     88.27 o 
  -9  23   3      573.53      489.92    118.01 o 
  -8  23   3       86.58      126.10     76.03 o 
  -7  23   3     1861.33     1897.53    128.08 o 
  -6  23   3      171.88      182.17     73.81 o 
  -5  23   3     5014.80     5339.61    201.65 o 
  -4  23   3      585.73      620.78     76.10 o 
  -3  23   3    10619.18    10835.75    251.09 o 
  -2  23   3     3309.50     3175.95     94.59 o 
  -1  23   3    12608.79    11946.32    381.45 o 
   0  23   3      559.77      545.84     63.24 o 
   1  23   3     5741.25     5452.61    117.80 o 
   2  23   3       65.37       83.24     26.56 o 
   3  23   3     1409.25     1303.74     58.02 o 
   4  23   3       21.42       18.29     47.21 o 
   5  23   3       17.96       14.63     48.34 o 
   6  23   3       38.74       64.28     72.51 o 
   7  23   3       98.74      210.81    150.58 o 
   8  23   3      157.08       44.00     82.30 o 
   9  23   3      483.88      491.12     86.03 o 
  10  23   3       99.48      156.67    183.79 o 
 -10  24   3      142.42      155.74    101.69 o 
  -9  24   3      874.78      838.14    108.02 o 
  -8  24   3       77.32       78.59    103.05 o 
  -7  24   3      625.18      600.44     86.82 o 
  -6  24   3       31.97      -49.23    106.01 o 
  -5  24   3       96.44       38.37     63.86 o 
  -4  24   3       24.55      198.38     71.32 o 
  -3  24   3        5.04      -37.93     46.47 o 
  -2  24   3      128.60      117.76     48.19 o 
  -1  24   3     2557.18     2352.28    133.41 o 
   0  24   3     2883.20     2935.41     96.42 o 
   1  24   3     6668.53     6629.11    134.18 o 
   2  24   3     3274.35     3673.75     79.59 o 
   3  24   3     7736.07     7828.68    170.35 o 
   4  24   3     1522.04     1503.83     95.64 o 
   5  24   3     6630.28     6778.89    233.15 o 
   6  24   3      906.43      951.99    112.43 o 
   7  24   3     3008.36     3295.91    169.76 o 
   8  24   3      105.49        8.25     61.72 o 
   9  24   3      740.91      460.15    173.30 o 
  10  24   3       18.78        7.41    255.91 o 
 -10  25   3       64.92      -40.54    117.13 o 
  -9  25   3      336.97      259.39    117.44 o 
  -8  25   3      180.79      310.84     89.71 o 
  -7  25   3     1738.30     1898.54    154.97 o 
  -6  25   3      621.14      649.78    102.39 o 
  -5  25   3     2918.59     2720.28    136.58 o 
  -4  25   3      647.24      928.63     80.52 o 
  -3  25   3     7476.76     7468.08    281.05 o 
  -2  25   3      881.10     1225.46     89.24 o 
  -1  25   3     9389.05     9295.16    271.37 o 
   0  25   3     2078.18     2537.89     90.55 o 
   1  25   3     5824.63     5525.02    118.91 o 
   2  25   3      345.72      494.03     58.60 o 
   3  25   3     1395.57     1327.76     74.91 o 
   4  25   3       89.84       35.68     42.12 o 
   5  25   3       19.95       34.42     48.55 o 
   6  25   3      192.28      155.84     52.14 o 
   7  25   3      494.90      480.69    108.37 o 
   8  25   3       71.73       75.01     81.03 o 
   9  25   3      433.60      421.85    208.37 o 
  10  25   3       76.26       77.26    192.90 o 
 -10  26   3       36.38       68.32    144.85 o 
  -9  26   3      767.14      814.43    117.69 o 
  -8  26   3       76.95      171.28     94.67 o 
  -7  26   3      784.48      659.40    125.34 o 
  -6  26   3        5.92       24.77     71.54 o 
  -5  26   3      318.51      292.18     86.98 o 
  -4  26   3       40.00       -2.50     71.11 o 
  -3  26   3      293.72      439.36     61.99 o 
  -2  26   3       24.50      -20.67     58.09 o 
  -1  26   3     1262.91     1532.46    105.55 o 
   0  26   3       68.12        6.54     47.91 o 
   1  26   3     3533.66     3515.60     97.75 o 
   2  26   3      713.54      825.46     76.00 o 
   3  26   3     3589.71     3541.04     98.59 o 
   4  26   3      899.99     1080.37     44.23 o 
   5  26   3     3155.70     2765.88     91.04 o 
   6  26   3      406.99      399.15     50.05 o 
   7  26   3     1472.21     1756.10    150.06 o 
   8  26   3      159.17      -13.83    191.49 o 
   9  26   3      565.47      766.62    199.16 o 
 -10  27   3        2.28     -115.50    115.50 o 
  -9  27   3      438.46      432.73    112.78 o 
  -8  27   3       77.43      -87.42    142.66 o 
  -7  27   3     1435.22     1465.59    184.75 o 
  -6  27   3      189.80      222.00     99.26 o 
  -5  27   3     4809.30     5202.53    184.99 o 
  -4  27   3      152.25      154.85     57.62 o 
  -3  27   3     6331.97     7078.80    197.12 o 
  -2  27   3      345.43      355.89     86.49 o 
  -1  27   3     5926.40     6057.10    211.09 o 
   0  27   3      356.37      294.17     42.01 o 
   1  27   3     3415.13     3677.01    118.57 o 
   2  27   3      170.44      248.87     64.08 o 
   3  27   3     1081.38      983.98     44.47 o 
   4  27   3        1.79        2.42     35.74 o 
   5  27   3       26.68       36.95     38.90 o 
   6  27   3       50.80       40.26     40.91 o 
   7  27   3      415.00      667.71    155.22 o 
   8  27   3       28.96      189.78    178.14 o 
   9  27   3      539.86      821.53    230.53 o 
  -9  28   3      591.43      581.64    169.92 o 
  -8  28   3       60.37      -39.20    107.20 o 
  -7  28   3      644.54      681.41    126.50 o 
  -6  28   3      131.37      220.70     94.37 o 
  -5  28   3       43.67       42.01     86.93 o 
  -4  28   3        0.08      120.07     66.76 o 
  -3  28   3      171.46      131.03     61.92 o 
  -2  28   3      488.99      482.46     96.10 o 
  -1  28   3     1281.17     1347.76    102.96 o 
   0  28   3      270.71      431.21     49.89 o 
   1  28   3     3654.52     3574.70    116.78 o 
   2  28   3     1207.25     1026.36     57.85 o 
   3  28   3     3563.34     3324.08    201.09 o 
   4  28   3      863.62      949.51     48.97 o 
   5  28   3     3062.49     2811.60    182.72 o 
   6  28   3      462.45      398.82    102.12 o 
   7  28   3     1456.04     1843.82    214.05 o 
   8  28   3      327.68      577.29    297.76 o 
  -9  29   3      236.22        7.20    140.97 o 
  -8  29   3       48.63      132.93    121.00 o 
  -7  29   3      992.36     1297.07    281.83 o 
  -6  29   3      370.77      514.55    114.62 o 
  -5  29   3     2495.18     2770.08    144.41 o 
  -4  29   3      607.81      570.50     66.02 o 
  -3  29   3     3463.81     3439.34    117.11 o 
  -2  29   3     1008.51     1153.52    111.84 o 
  -1  29   3     2644.42     2240.67    115.81 o 
   0  29   3      503.87      372.23     44.83 o 
   1  29   3     1922.97     1733.76     85.51 o 
   2  29   3      279.24      216.45     48.13 o 
   3  29   3      786.37      638.35     82.10 o 
   4  29   3       15.40       61.31     28.36 o 
   5  29   3       37.24      -24.29     84.66 o 
   6  29   3       14.39     -130.46    130.46 o 
   7  29   3       31.06     -108.40    244.78 o 
   8  29   3      117.05      319.86    172.38 o 
  -8  30   3      134.05      466.93    267.40 o 
  -7  30   3      456.81      462.77    112.75 o 
  -6  30   3       35.23      -72.22    103.26 o 
  -5  30   3       60.38      130.65    108.47 o 
  -4  30   3        1.29       28.18     52.78 o 
  -3  30   3       67.69      127.35     69.17 o 
  -2  30   3      205.39      184.84     78.99 o 
  -1  30   3      515.99      375.53     83.68 o 
   0  30   3      569.89      499.86     93.45 o 
   1  30   3     1152.81     1117.12     61.21 o 
   2  30   3     1411.42     1332.74     48.77 o 
   3  30   3     2588.71     2121.55    108.54 o 
   4  30   3      875.17      769.61     81.76 o 
   5  30   3     1716.34     2127.57    250.94 o 
   6  30   3      394.82      489.39    358.85 o 
   7  30   3     1056.26     1415.02    330.13 o 
   8  30   3      154.84      264.97    173.28 o 
  -8  31   3      149.02      155.83    101.32 o 
  -7  31   3      666.96      502.07    124.68 o 
  -6  31   3      283.71      333.97     86.05 o 
  -5  31   3     2419.77     2990.59    136.60 o 
  -4  31   3      842.44      736.51    123.45 o 
  -3  31   3     3054.96     2942.08    178.35 o 
  -2  31   3      503.96      515.15     87.61 o 
  -1  31   3     2862.16     3150.79    142.98 o 
   0  31   3      247.04      336.48     89.70 o 
   1  31   3     1748.52     1797.98     68.07 o 
   2  31   3      144.72      140.43     40.18 o 
   3  31   3      736.66      710.26     51.42 o 
   4  31   3        1.55        9.50     56.05 o 
   5  31   3       13.48       74.87    184.35 o 
   6  31   3       82.22      230.04    143.68 o 
   7  31   3       26.63      258.80    197.99 o 
  -7  32   3      278.14      226.17    107.10 o 
  -6  32   3       16.88      125.83     84.89 o 
  -5  32   3       94.07       66.89     63.41 o 
  -4  32   3       12.88      -10.08     57.15 o 
  -3  32   3       35.94      106.58     98.07 o 
  -2  32   3      226.88      197.57     76.51 o 
  -1  32   3      651.96      589.53     68.83 o 
   0  32   3      310.98      411.17     89.90 o 
   1  32   3     1295.02     1210.59     73.94 o 
   2  32   3      395.98      366.11     61.79 o 
   3  32   3     1653.39     1462.07    263.02 o 
   4  32   3      505.97      979.17    242.49 o 
   5  32   3     1204.42      762.53    243.55 o 
   6  32   3      339.44      205.24    188.00 o 
   7  32   3      791.92      667.03    230.65 o 
  -7  33   3      540.77      595.76    107.37 o 
  -6  33   3      128.07       64.17     70.65 o 
  -5  33   3     1262.69      844.19    114.73 o 
  -4  33   3      235.16      209.57     86.90 o 
  -3  33   3     2377.51     2384.20    205.78 o 
  -2  33   3      565.94      597.06     83.25 o 
  -1  33   3     2145.22     2063.30    105.81 o 
   0  33   3      178.93      148.36     54.57 o 
   1  33   3     1160.84      793.64     95.14 o 
   2  33   3       12.12      121.24    139.83 o 
   3  33   3      357.05      496.49    309.09 o 
   4  33   3        3.04       68.79    183.97 o 
   5  33   3        4.20      -88.81    193.56 o 
   6  33   3       25.39      162.63    225.59 o 
  -6  34   3       15.27       45.77     65.37 o 
  -5  34   3       85.28      347.70    149.31 o 
  -4  34   3        3.18      -82.55     82.55 o 
  -3  34   3       11.11       26.54     86.21 o 
  -2  34   3       67.26       15.08    101.21 o 
  -1  34   3      599.20      411.12     99.90 o 
   0  34   3      519.80      487.61     61.48 o 
   1  34   3     1347.06     1506.68    197.64 o 
   2  34   3      319.52      263.80     66.31 o 
   3  34   3     1434.60     1689.26    480.02 o 
   4  34   3      315.62      545.87    174.26 o 
   5  34   3     1096.12     1019.22    279.05 o 
  -5  35   3      866.86      686.63     97.46 o 
  -4  35   3      409.72      543.82    128.20 o 
  -3  35   3     1474.72     1528.39    251.13 o 
  -2  35   3      281.66      164.46     83.90 o 
  -1  35   3     1458.75     1286.71    113.89 o 
   0  35   3      213.56      364.57     88.19 o 
   1  35   3      653.36      481.25     86.56 o 
   2  35   3       56.09      170.55    123.00 o 
   3  35   3      214.40        9.92    255.89 o 
   4  35   3       14.72     -311.64    358.10 o 
   5  35   3       17.41      176.60    221.70 o 
  -4  36   3        9.67      -49.80    127.77 o 
  -3  36   3        0.73        1.67     67.07 o 
  -2  36   3       27.43      300.12     75.46 o 
  -1  36   3       65.51       27.27     59.08 o 
   0  36   3      432.24      394.06     69.50 o 
   1  36   3      611.77      190.60    156.42 o 
   2  36   3      364.98      428.57    174.54 o 
   3  36   3      900.35      613.18    268.86 o 
   4  36   3      279.18      -27.80    148.37 o 
  -3  37   3      900.26      750.42    103.41 o 
  -2  37   3      309.33      265.88     86.58 o 
  -1  37   3     1174.86      962.38     93.17 o 
   0  37   3      239.33      212.57     76.88 o 
   1  37   3      827.10      866.50    246.52 o 
   2  37   3       57.46      -45.27    152.11 o 
   3  37   3      227.49       77.98    117.13 o 
  -2  38   3       51.24     -112.41    199.18 o 
  -1  38   3       58.28      -52.30     81.13 o 
   0  38   3      114.31       22.68     94.81 o 
   1  38   3      388.29      117.30    314.00 o 
 -12   0   4      539.88      215.42    196.83 o 
 -10   0   4      585.78      601.04    147.02 o 
  -8   0   4      140.24     -123.34    265.40 o 
  -6   0   4     1465.35     1154.03    119.99 o 
  -4   0   4    10857.38    10325.34    434.59 o 
  -2   0   4    56844.05    57511.24   1529.78 o 
   0   0   4    19540.66    20070.99    359.64 o 
   2   0   4    37674.76    43150.35    773.75 o 
   4   0   4    45603.93    47921.18    999.89 o 
   6   0   4    25243.64    26328.94    649.32 o 
   8   0   4     2851.16     3226.95    160.79 o 
  10   0   4      504.19      527.71    143.40 o 
  12   0   4      201.52      134.95    196.26 o 
 -13   1   4        1.45      294.93    167.91 o 
 -12   1   4     1013.09     1233.38    169.50 o 
 -11   1   4       40.90      236.90    108.10 o 
 -10   1   4     4841.17     4870.29    244.16 o 
  -9   1   4       10.85       30.87     74.77 o 
  -8   1   4    11335.15    11960.27    315.40 o 
  -7   1   4      337.16      206.69     64.50 o 
  -6   1   4    26478.91    26099.89    602.05 o 
  -5   1   4      368.50      419.27     45.81 o 
  -4   1   4    42666.19    39173.18    736.55 o 
  -3   1   4      953.32     1152.53     52.52 o 
  -2   1   4    23472.03    27915.01    406.36 o 
  -1   1   4       82.03      226.12     25.76 o 
   0   1   4     3316.37     3135.60     69.82 o 
   1   1   4     2124.55     2314.30     60.14 o 
   2   1   4     1466.55     1051.91     36.58 o 
   3   1   4     4248.50     3529.56     52.49 o 
   4   1   4     4364.13     4947.68     79.52 o 
   5   1   4     2895.15     2662.98     76.68 o 
   6   1   4     6956.06     6099.80    131.36 o 
   7   1   4       13.17      -17.09     44.55 o 
   8   1   4     6788.55     7143.38    164.16 o 
   9   1   4        4.77      -20.20     53.36 o 
  10   1   4     3330.60     3659.22    137.12 o 
  11   1   4        9.63      134.53     75.30 o 
  12   1   4     1031.54     1091.08    173.22 o 
  13   1   4        3.75      138.38    113.18 o 
 -13   2   4       12.95     -102.42    103.73 o 
 -12   2   4      360.69      449.76    136.53 o 
 -11   2   4      122.57       25.57     87.10 o 
 -10   2   4      800.55      598.72    126.45 o 
  -9   2   4      218.33      248.11     85.41 o 
  -8   2   4       97.90      -29.25     77.45 o 
  -7   2   4       35.36       68.29     59.99 o 
  -6   2   4     7793.78     7159.98    174.41 o 
  -5   2   4       31.28       -2.19     45.48 o 
  -4   2   4    24868.40    24570.51    407.09 o 
  -3   2   4      126.95      190.97     38.92 o 
  -2   2   4    40125.90    39344.86    660.68 o 
  -1   2   4     6602.96     6730.17     83.01 o 
   0   2   4    83686.93    91069.77   2411.40 o 
   1   2   4      205.51      210.72     22.52 o 
   2   2   4    65302.06    65650.04   1087.19 o 
   3   2   4     1231.94     1087.60     37.26 o 
   4   2   4    29917.30    31108.68    416.88 o 
   5   2   4      680.95      800.98     40.52 o 
   6   2   4     7442.45     7595.04    145.33 o 
   7   2   4      360.69      296.92     49.75 o 
   8   2   4     1163.48      970.26     75.35 o 
   9   2   4        1.49      -51.41     51.41 o 
  10   2   4        2.32      -72.84     72.84 o 
  11   2   4       39.94       81.40     73.86 o 
  12   2   4      109.37      402.60    150.51 o 
  13   2   4        3.94       45.77     89.59 o 
 -13   3   4        1.05      -48.82    153.91 o 
 -12   3   4      641.84      549.20    162.93 o 
 -11   3   4      210.80      103.29    100.92 o 
 -10   3   4     4276.87     4291.64    196.16 o 
  -9   3   4        2.43      -71.64     71.64 o 
  -8   3   4    11079.63    11388.70    337.96 o 
  -7   3   4       34.22       12.05     56.95 o 
  -6   3   4    21581.60    22067.71    493.21 o 
  -5   3   4      793.59      601.09     54.05 o 
  -4   3   4    21057.03    24444.37    424.17 o 
  -3   3   4     2739.30     1708.56    110.84 o 
  -2   3   4     6165.39     7471.06    123.18 o 
  -1   3   4       73.44       35.38     20.91 o 
   0   3   4       68.23      263.47     45.62 o 
   1   3   4     6114.15     5830.96    100.09 o 
   2   3   4     2269.57     2399.58    114.18 o 
   3   3   4     3388.01     2834.54     58.50 o 
   4   3   4    16610.00    15823.27    219.22 o 
   5   3   4      290.62      279.92     36.70 o 
   6   3   4    14196.44    14666.74    236.77 o 
   7   3   4      409.22      786.84     68.52 o 
   8   3   4     6533.31     6504.80    178.08 o 
   9   3   4      109.58       71.23     61.12 o 
  10   3   4     2806.33     3030.56    134.05 o 
  11   3   4       25.25       -7.20     73.11 o 
  12   3   4      741.35      749.45    121.42 o 
  13   3   4        0.04      143.49     99.03 o 
 -13   4   4        0.34     -122.72    122.72 o 
 -12   4   4      444.94      168.50    122.07 o 
 -11   4   4      108.04      113.22    133.67 o 
 -10   4   4      446.49      187.86    107.01 o 
  -9   4   4      475.92      489.22    110.86 o 
  -8   4   4        2.64      -76.13     84.90 o 
  -7   4   4       64.97      202.31     58.30 o 
  -6   4   4     3124.17     3158.86    184.38 o 
  -5   4   4     2631.65     2205.15     78.21 o 
  -4   4   4    17686.53    17034.42    276.32 o 
  -3   4   4    10912.53     9686.13    139.86 o 
  -2   4   4    34792.17    38750.47    649.50 o 
  -1   4   4     4310.75     4873.88     68.88 o 
   0   4   4    45689.75    47253.91    876.35 o 
   1   4   4     2164.14     2201.62     72.73 o 
   2   4   4    64499.66    66071.23   1125.07 o 
   3   4   4      708.28      907.44     31.48 o 
   4   4   4    36880.13    36217.29    534.24 o 
   5   4   4        3.46       11.43     35.08 o 
   6   4   4     8685.80     8378.60    200.23 o 
   7   4   4        0.52        3.36     40.09 o 
   8   4   4      644.57      652.94     60.50 o 
   9   4   4       34.72       25.80     57.95 o 
  10   4   4        2.42       -3.14     64.27 o 
  11   4   4       24.27      -78.39     96.83 o 
  12   4   4       86.19       15.23     85.18 o 
  13   4   4        1.13      122.71    108.02 o 
 -13   5   4       22.39      -90.74    242.13 o 
 -12   5   4      930.07      912.08    137.46 o 
 -11   5   4      118.09      -78.29    104.51 o 
 -10   5   4     3240.29     3756.84    193.79 o 
  -9   5   4       55.56      168.12     82.89 o 
  -8   5   4    11178.44    11601.77    369.93 o 
  -7   5   4        7.25      -33.47     53.25 o 
  -6   5   4    27556.04    25890.59    664.52 o 
  -5   5   4       12.29      -24.31     39.34 o 
  -4   5   4    20279.38    23136.87    395.74 o 
  -3   5   4     4113.24     3873.44     73.98 o 
  -2   5   4    27402.30    23936.01    376.76 o 
  -1   5   4      218.60      163.14     21.65 o 
   0   5   4     1724.98     2347.08     82.43 o 
   1   5   4     1213.51      961.57     57.62 o 
   2   5   4     3147.01     3283.57    104.54 o 
   3   5   4      150.53      184.34     19.20 o 
   4   5   4    15620.37    15491.75    230.24 o 
   5   5   4       17.08        3.52     31.69 o 
   6   5   4     8377.75     8899.30    178.98 o 
   7   5   4      427.36      535.53     53.94 o 
   8   5   4     7994.07     8231.78    220.21 o 
   9   5   4       28.64      -15.57     54.27 o 
  10   5   4     2250.40     2442.31    118.87 o 
  11   5   4       20.46       48.45     72.07 o 
  12   5   4      562.47      391.79     95.64 o 
 -13   6   4       15.13       -4.24    168.85 o 
 -12   6   4      560.25      437.50    121.83 o 
 -11   6   4       22.15      209.21     94.93 o 
 -10   6   4      324.93      313.70    101.69 o 
  -9   6   4       58.05       50.53     78.06 o 
  -8   6   4       60.62      -60.51     91.96 o 
  -7   6   4      330.63      381.72     69.45 o 
  -6   6   4     2838.36     2459.69    107.50 o 
  -5   6   4     2280.19     2550.15     84.45 o 
  -4   6   4    14401.83    13181.14    268.05 o 
  -3   6   4     4392.58     4231.33     90.49 o 
  -2   6   4    28296.60    27980.21    437.66 o 
  -1   6   4     8774.13     8457.16    112.27 o 
   0   6   4    87889.99    94736.34   2581.00 o 
   1   6   4     2052.79     1973.17     49.61 o 
   2   6   4    47258.43    52487.87    792.68 o 
   3   6   4       62.84      108.51     19.74 o 
   4   6   4    36108.55    40019.63    593.28 o 
   5   6   4      563.09      576.42     42.89 o 
   6   6   4    11210.15    11573.79    198.85 o 
   7   6   4        0.46       -4.91     41.97 o 
   8   6   4     2357.11     1838.14    120.11 o 
   9   6   4       31.23       57.76     53.98 o 
  10   6   4        2.02        5.99     56.39 o 
  11   6   4       14.05       54.13     73.77 o 
  12   6   4       59.98      138.82     80.22 o 
 -13   7   4        9.18      -35.18    108.40 o 
 -12   7   4      822.66     1155.99    190.09 o 
 -11   7   4      243.51      413.76    131.51 o 
 -10   7   4     3165.76     3390.77    186.90 o 
  -9   7   4      881.50      710.18    114.46 o 
  -8   7   4     9656.46     9357.10    260.78 o 
  -7   7   4        5.03      -31.80     54.06 o 
  -6   7   4    21033.28    19957.25    388.37 o 
  -5   7   4     1824.78     1970.77     92.71 o 
  -4   7   4    43764.38    44108.86   1124.09 o 
  -3   7   4      816.65     1015.87     48.16 o 
  -2   7   4    30795.95    28410.60    478.69 o 
  -1   7   4      537.88      538.03     25.23 o 
   0   7   4     4934.69     5923.53    164.37 o 
   1   7   4     4698.46     4379.09     97.09 o 
   2   7   4     2281.08     1929.04     41.47 o 
   3   7   4      492.78      512.64     25.58 o 
   4   7   4     2334.70     2365.36    101.02 o 
   5   7   4      360.77      507.03     42.56 o 
   6   7   4    11859.73    12552.17    191.62 o 
   7   7   4       61.16       18.08     43.77 o 
   8   7   4     4990.53     5098.75    123.96 o 
   9   7   4       21.67      -44.66     49.28 o 
  10   7   4     3111.78     3479.11    141.19 o 
  11   7   4        8.88      -48.38     72.20 o 
  12   7   4     1044.34      969.89    117.34 o 
 -13   8   4       12.56     -137.20    177.85 o 
 -12   8   4      633.57      577.08    139.61 o 
 -11   8   4      191.48      285.90     93.97 o 
 -10   8   4       22.91       -5.66     70.77 o 
  -9   8   4        0.90      -80.95     80.95 o 
  -8   8   4       35.15      -74.47     74.47 o 
  -7   8   4        0.24      -18.79     59.79 o 
  -6   8   4      855.54      698.69    115.08 o 
  -5   8   4      110.36      128.23     48.14 o 
  -4   8   4    15772.46    14258.73    252.84 o 
  -3   8   4       45.03        6.54     33.72 o 
  -2   8   4    54110.42    54002.68   1067.49 o 
  -1   8   4      811.39      765.53     34.25 o 
   0   8   4    57093.41    58284.73   1088.90 o 
   1   8   4     1082.29      813.25     85.08 o 
   2   8   4    69015.87    69210.49   2005.44 o 
   3   8   4     1854.49     1669.18     35.85 o 
   4   8   4    21066.46    21032.22    266.48 o 
   5   8   4     1284.40     1377.73     50.20 o 
   6   8   4     9286.68     9146.64    156.60 o 
   7   8   4       76.64       66.02     43.93 o 
   8   8   4     1423.57     1099.64     85.21 o 
   9   8   4       15.06       39.59     52.68 o 
  10   8   4       30.44      -34.84     67.41 o 
  11   8   4        3.27       26.55     74.35 o 
  12   8   4       89.73       73.48     81.94 o 
 -13   9   4        5.15      179.83    118.53 o 
 -12   9   4      694.44      838.95    139.35 o 
 -11   9   4       57.19      173.50    101.69 o 
 -10   9   4     2058.96     2167.83    148.23 o 
  -9   9   4      602.40      513.31     86.41 o 
  -8   9   4     8847.86     8437.70    231.98 o 
  -7   9   4      415.44      422.64    117.65 o 
  -6   9   4    15367.92    15336.44    350.53 o 
  -5   9   4      101.80      146.44     48.91 o 
  -4   9   4    35694.99    36740.39    726.59 o 
  -3   9   4     1851.68     1869.80     61.19 o 
  -2   9   4    11340.74    14759.40    232.80 o 
  -1   9   4     3486.30     3740.47     90.43 o 
   0   9   4     2704.33     2924.66     52.32 o 
   1   9   4      114.67      180.93     71.85 o 
   2   9   4     1416.88     1224.61    122.09 o 
   3   9   4      222.18      412.31     44.67 o 
   4   9   4    10862.48    10958.66    145.67 o 
   5   9   4       13.37        2.02     30.70 o 
   6   9   4     7392.04     7812.36    144.23 o 
   7   9   4      170.53      131.87     49.77 o 
   8   9   4     4997.73     4979.51    136.81 o 
   9   9   4       49.17      -49.46     68.02 o 
  10   9   4     2539.21     2795.07    125.98 o 
  11   9   4       25.29      111.75     76.23 o 
  12   9   4      771.63      656.76    114.92 o 
 -13  10   4        0.85     -124.16    124.16 o 
 -12  10   4      579.95      599.02    133.02 o 
 -11  10   4        0.86      136.62     83.69 o 
 -10  10   4      341.03       97.79     89.86 o 
  -9  10   4       14.42      -21.35     73.80 o 
  -8  10   4       85.35      -45.89     79.19 o 
  -7  10   4      158.35      142.32     74.16 o 
  -6  10   4     1570.62     1331.43     81.24 o 
  -5  10   4      361.79      371.33     55.89 o 
  -4  10   4    12254.77    12804.44    348.94 o 
  -3  10   4      170.07      126.50     44.27 o 
  -2  10   4    43260.20    44754.45    886.33 o 
  -1  10   4       80.93       58.73     19.20 o 
   0  10   4    72729.11    74614.93   1392.10 o 
   1  10   4       80.28      138.04     96.33 o 
   2  10   4    51656.06    52689.92   2261.90 o 
   3  10   4     1536.60     1644.17     53.58 o 
   4  10   4    19924.93    21344.44    287.92 o 
   5  10   4       83.52      126.83     36.35 o 
   6  10   4     4247.23     4345.12     88.21 o 
   7  10   4       99.65      134.46     41.11 o 
   8  10   4      825.47      748.43     63.86 o 
   9  10   4        0.01       -6.59     52.07 o 
  10  10   4        3.08      -69.63     73.40 o 
  11  10   4        1.02       84.50     73.37 o 
  12  10   4      118.08      293.22     95.08 o 
 -13  11   4      101.02      163.80    119.08 o 
 -12  11   4      439.44      500.22    111.35 o 
 -11  11   4       30.38      -14.53     83.61 o 
 -10  11   4     3198.03     3656.08    163.27 o 
  -9  11   4       55.46      -54.97     64.21 o 
  -8  11   4    10551.50    11172.09    297.99 o 
  -7  11   4     1342.12     1487.12     84.39 o 
  -6  11   4    11065.65    11898.17    339.00 o 
  -5  11   4      946.90      865.12     66.71 o 
  -4  11   4    13031.87    12380.37    233.62 o 
  -3  11   4      427.62      422.83     61.49 o 
  -2  11   4    18786.70    20223.18    280.90 o 
  -1  11   4       25.74       23.23     23.93 o 
   0  11   4     1791.18     1409.09     30.25 o 
   1  11   4      363.66      175.30     99.00 o 
   2  11   4     6386.17     7066.98    233.06 o 
   3  11   4      191.24      160.71     21.63 o 
   4  11   4     3896.15     3644.93     93.71 o 
   5  11   4     1112.33      912.32     33.92 o 
   6  11   4     9388.30     9323.73    144.40 o 
   7  11   4      268.92      411.26     41.92 o 
   8  11   4     3717.68     3872.50    109.64 o 
   9  11   4      286.23      285.05     59.06 o 
  10  11   4     1544.93     1459.56    108.30 o 
  11  11   4       46.81      106.22     70.98 o 
  12  11   4      669.59      615.13    122.02 o 
 -13  12   4        2.40      106.24    156.57 o 
 -12  12   4      595.93      590.60    144.01 o 
 -11  12   4        0.94      275.25    159.63 o 
 -10  12   4      588.13      478.43    115.04 o 
  -9  12   4      189.01      170.50     69.14 o 
  -8  12   4      121.64      -69.73     69.73 o 
  -7  12   4      850.41      909.01     77.41 o 
  -6  12   4     2381.71     2040.64     84.44 o 
  -5  12   4       12.95       58.57     50.94 o 
  -4  12   4     8789.23     9001.78    148.11 o 
  -3  12   4      606.43      442.59     40.40 o 
  -2  12   4    28875.89    27979.03    399.03 o 
  -1  12   4    14843.64    13929.94    208.65 o 
   0  12   4    40024.96    43554.10    659.39 o 
   1  12   4     3322.89     3209.23    151.51 o 
   2  12   4    38118.52    40791.25   1101.77 o 
   3  12   4      392.93      333.68     46.70 o 
   4  12   4    18219.43    18927.32    279.29 o 
   5  12   4       48.75       84.60     24.64 o 
   6  12   4     6776.12     6198.06    110.90 o 
   7  12   4        1.91      -22.79     32.96 o 
   8  12   4      874.02      563.30     72.33 o 
   9  12   4        3.26       59.58     62.41 o 
  10  12   4        0.11      -74.40     74.40 o 
  11  12   4        5.21       55.15     66.16 o 
  12  12   4       53.73       12.15     78.47 o 
 -13  13   4       80.81       -3.81    106.60 o 
 -12  13   4      313.34      434.76    121.29 o 
 -11  13   4       17.36       55.83     93.75 o 
 -10  13   4     1951.21     2187.29    141.39 o 
  -9  13   4      119.69      122.47     76.58 o 
  -8  13   4     7669.55     7359.45    296.17 o 
  -7  13   4     2087.84     2020.43     98.93 o 
  -6  13   4    11162.21    11353.59    250.66 o 
  -5  13   4       57.84        3.13     52.90 o 
  -4  13   4     8543.08     7972.38    148.39 o 
  -3  13   4     1052.84     1009.34     46.76 o 
  -2  13   4     5921.26     6188.55    131.53 o 
  -1  13   4      166.93      170.85     26.56 o 
   0  13   4      362.23      462.17     30.49 o 
   1  13   4      324.86      380.11    116.03 o 
   2  13   4      515.38      670.70    104.91 o 
   3  13   4     1151.16      807.32    107.55 o 
   4  13   4     5208.13     5061.80    100.69 o 
   5  13   4      104.14      112.52     50.95 o 
   6  13   4     4264.15     4217.35    105.22 o 
   7  13   4      230.13      221.69     37.31 o 
   8  13   4     5598.44     6213.85    152.32 o 
   9  13   4      156.35      212.18     56.91 o 
  10  13   4     2334.72     2750.73    160.89 o 
  11  13   4       35.48      188.25     86.60 o 
  12  13   4      696.92      711.68    115.16 o 
 -12  14   4      296.06      348.99    128.35 o 
 -11  14   4        2.32       91.36     99.64 o 
 -10  14   4      435.58      280.40    100.91 o 
  -9  14   4       22.41       99.09     82.03 o 
  -8  14   4      116.88      -42.41     76.63 o 
  -7  14   4      108.25      139.56     67.11 o 
  -6  14   4     2204.47     2240.76    133.14 o 
  -5  14   4       20.16        3.82     40.47 o 
  -4  14   4    12053.91    12084.47    243.56 o 
  -3  14   4       21.66       10.62     34.49 o 
  -2  14   4    14003.12    14164.18    223.25 o 
  -1  14   4       92.84       73.12     44.77 o 
   0  14   4    27798.38    30121.74    559.38 o 
   1  14   4     2416.03     2694.02    204.47 o 
   2  14   4    22329.05    22445.59    540.23 o 
   3  14   4     1370.21     1376.37     93.61 o 
   4  14   4    17930.41    18294.81    251.22 o 
   5  14   4      488.91      590.97     42.40 o 
   6  14   4     5863.14     6109.70    113.57 o 
   7  14   4      231.98      187.01     42.00 o 
   8  14   4     1389.74     1347.55     76.51 o 
   9  14   4        1.63       -5.54     54.94 o 
  10  14   4       14.71       40.27     62.05 o 
  11  14   4       32.92       92.49     72.16 o 
  12  14   4       76.26      126.54     89.01 o 
 -12  15   4      517.65      528.20    174.75 o 
 -11  15   4       37.48      135.67    108.07 o 
 -10  15   4     2049.38     2679.85    229.40 o 
  -9  15   4      695.28      582.92     92.14 o 
  -8  15   4     5017.85     5905.60    205.63 o 
  -7  15   4     1244.33     1266.26     95.52 o 
  -6  15   4    14742.23    15078.96    335.71 o 
  -5  15   4     1151.48     1181.38     74.04 o 
  -4  15   4    10811.54    10739.12    198.10 o 
  -3  15   4      269.37      313.18     45.53 o 
  -2  15   4     9551.09    10357.73    188.90 o 
  -1  15   4      362.45      604.77     34.91 o 
   0  15   4     4988.02     4414.15    144.49 o 
   1  15   4       63.84      175.07     66.59 o 
   2  15   4       40.24      -48.52    118.80 o 
   3  15   4       84.29      -72.12     72.12 o 
   4  15   4     1632.82     1506.52     67.92 o 
   5  15   4       74.40       73.14     35.06 o 
   6  15   4     4292.72     4275.80    111.84 o 
   7  15   4       90.63      125.64     39.89 o 
   8  15   4     3824.92     3545.12    199.11 o 
   9  15   4       91.20      123.04     53.30 o 
  10  15   4     1851.27     1905.69    112.99 o 
  11  15   4       74.61      148.07     63.01 o 
 -12  16   4      246.69      293.24    108.57 o 
 -11  16   4       81.39       61.92     89.68 o 
 -10  16   4      127.15       70.20     82.76 o 
  -9  16   4       16.74      -56.84     74.97 o 
  -8  16   4        0.15      -73.58     73.58 o 
  -7  16   4      140.71      160.75     70.68 o 
  -6  16   4     1181.75     1135.27     89.57 o 
  -5  16   4       12.42       82.21     48.84 o 
  -4  16   4    11195.05    11316.26    267.79 o 
  -3  16   4     1599.79     1507.67     84.74 o 
  -2  16   4    34106.60    34785.39    880.57 o 
  -1  16   4     2100.08     1812.79     54.19 o 
   0  16   4    25662.88    26664.59    684.98 o 
   1  16   4     1920.41     1751.21     41.06 o 
   2  16   4    28107.56    30893.36   1219.58 o 
   3  16   4     1024.38     1017.30    116.37 o 
   4  16   4    15679.58    16210.40    241.01 o 
   5  16   4      677.41     1026.36     67.18 o 
   6  16   4     4022.05     4156.82    130.93 o 
   7  16   4        5.94       21.59     40.64 o 
   8  16   4      442.04      492.71     51.77 o 
   9  16   4        1.96       44.29     53.44 o 
  10  16   4        1.16      -18.26     82.62 o 
  11  16   4        0.84      -34.29     75.53 o 
 -12  17   4      678.16      799.73    133.93 o 
 -11  17   4       92.10      140.81     99.55 o 
 -10  17   4     1395.17     1793.08    229.40 o 
  -9  17   4      729.18      664.32     94.98 o 
  -8  17   4     2797.59     3218.91    135.49 o 
  -7  17   4      744.37      678.25     79.50 o 
  -6  17   4     8961.83     8941.55    275.69 o 
  -5  17   4       29.13      -31.01     49.92 o 
  -4  17   4     9009.70     8521.93    165.11 o 
  -3  17   4      249.70      323.63     57.26 o 
  -2  17   4     1278.21     1108.13     62.42 o 
  -1  17   4       98.27      134.38     28.08 o 
   0  17   4      200.59      144.49     38.66 o 
   1  17   4       11.25      -46.09     46.09 o 
   2  17   4       74.33      106.58    120.67 o 
   3  17   4      714.53      592.71    134.49 o 
   4  17   4     1906.53     2081.04     51.46 o 
   5  17   4      493.55      708.96     67.45 o 
   6  17   4     3592.05     3711.31    139.53 o 
   7  17   4      949.66     1002.50     61.59 o 
   8  17   4     3469.01     3383.84    283.06 o 
   9  17   4      188.13      187.13     73.86 o 
  10  17   4     1363.56     1308.04    109.70 o 
  11  17   4       26.55        8.64     92.00 o 
 -12  18   4      191.44      169.43    116.83 o 
 -11  18   4        2.78       94.51     93.37 o 
 -10  18   4      203.69      117.89     87.90 o 
  -9  18   4       13.21        6.83     66.89 o 
  -8  18   4      101.85       28.28     64.27 o 
  -7  18   4       65.16      109.60     72.69 o 
  -6  18   4     1358.81     1252.65     94.90 o 
  -5  18   4       78.01      109.73     53.15 o 
  -4  18   4     7442.81     7603.18    223.95 o 
  -3  18   4      720.89      892.21     61.50 o 
  -2  18   4    18600.31    19225.81    358.60 o 
  -1  18   4      965.02     1000.45     42.55 o 
   0  18   4    28743.21    28918.71    595.83 o 
   1  18   4      905.11     1138.01     47.72 o 
   2  18   4    16438.49    16430.80    300.36 o 
   3  18   4      904.79      725.37    118.11 o 
   4  18   4    12583.12    11432.51    305.74 o 
   5  18   4       23.63       23.94     77.82 o 
   6  18   4     4565.24     4309.24    240.35 o 
   7  18   4       46.08       60.57     38.99 o 
   8  18   4      148.73       77.30     52.74 o 
   9  18   4        0.37       29.76     52.13 o 
  10  18   4        3.16       14.94     57.18 o 
  11  18   4       20.10      176.65     84.01 o 
 -12  19   4      228.39      317.28    127.91 o 
 -11  19   4       88.28       34.64    123.19 o 
 -10  19   4     1361.11     1249.30    130.22 o 
  -9  19   4      268.71      197.69     77.59 o 
  -8  19   4     3647.61     4110.23    226.99 o 
  -7  19   4       50.45      -53.30     59.95 o 
  -6  19   4     8331.23     8600.12    244.09 o 
  -5  19   4     1491.91     1478.41     90.36 o 
  -4  19   4     7113.55     7223.78    210.13 o 
  -3  19   4      348.37      382.37     57.27 o 
  -2  19   4     3927.96     3681.88    100.04 o 
  -1  19   4        3.93       37.74     32.24 o 
   0  19   4     1580.98     1339.47     93.99 o 
   1  19   4       22.21       15.84     25.72 o 
   2  19   4      175.39      193.05     25.84 o 
   3  19   4      123.40       74.41     23.32 o 
   4  19   4     2474.03     2169.32     65.23 o 
   5  19   4      689.88      645.14     54.82 o 
   6  19   4     4172.67     4124.88    102.28 o 
   7  19   4      213.62      256.60     56.46 o 
   8  19   4     2043.54     1796.02    173.89 o 
   9  19   4      155.38      179.14     60.38 o 
  10  19   4     1176.28     1169.90    148.84 o 
  11  19   4       68.81      268.57    116.85 o 
 -11  20   4        1.90      -46.70    103.73 o 
 -10  20   4      361.67      314.11    100.63 o 
  -9  20   4       55.01      -16.81     81.93 o 
  -8  20   4        1.16      -78.96     84.08 o 
  -7  20   4        0.63       13.83     64.99 o 
  -6  20   4     2262.16     2215.40    115.29 o 
  -5  20   4       68.95      217.13     56.75 o 
  -4  20   4     5139.13     5033.97    152.59 o 
  -3  20   4     1060.75      892.04     66.06 o 
  -2  20   4    11527.55    11451.04    229.87 o 
  -1  20   4      856.79      930.21     41.52 o 
   0  20   4    13783.33    14363.15    339.91 o 
   1  20   4     1315.30     1487.45     93.88 o 
   2  20   4    17418.71    17654.46    422.15 o 
   3  20   4     2471.03     2640.10    136.06 o 
   4  20   4     7406.34     7104.51    222.26 o 
   5  20   4      209.46      307.89     29.80 o 
   6  20   4     1794.50     1726.74     64.56 o 
   7  20   4       55.73       86.85     38.07 o 
   8  20   4      343.21      176.38     45.02 o 
   9  20   4        2.68       10.34     70.39 o 
  10  20   4       22.50       20.87    118.28 o 
  11  20   4       20.84      127.13    166.81 o 
 -11  21   4      129.38      213.66    108.55 o 
 -10  21   4     1194.21     1498.25    244.47 o 
  -9  21   4      194.21      145.41    105.13 o 
  -8  21   4     2821.19     3044.11    206.52 o 
  -7  21   4      953.12      984.59    102.34 o 
  -6  21   4     4291.58     4698.01    234.87 o 
  -5  21   4     1003.58     1227.92    108.33 o 
  -4  21   4     6847.25     6821.74    208.14 o 
  -3  21   4      630.05      590.29     66.52 o 
  -2  21   4     5324.84     4549.66    102.35 o 
  -1  21   4      210.02      264.95     45.68 o 
   0  21   4     2665.87     2528.89     97.70 o 
   1  21   4       73.69       24.92     41.43 o 
   2  21   4       16.09      -15.50     49.35 o 
   3  21   4      129.51      430.28    116.80 o 
   4  21   4     1110.89     1245.16    149.44 o 
   5  21   4      231.59      248.34     33.79 o 
   6  21   4     1494.29     1591.03     81.22 o 
   7  21   4      309.23      189.75     45.23 o 
   8  21   4     2345.57     2022.35    222.43 o 
   9  21   4      158.72      148.74     80.38 o 
  10  21   4     1345.35     1730.92    265.40 o 
 -11  22   4        2.30      147.47    136.14 o 
 -10  22   4      274.30      300.08    130.53 o 
  -9  22   4       76.68      225.17     96.78 o 
  -8  22   4        3.98       50.53     78.46 o 
  -7  22   4       18.31       73.46    125.91 o 
  -6  22   4      333.90      297.58     72.57 o 
  -5  22   4      458.01      314.39     74.40 o 
  -4  22   4     2910.34     3125.10    134.37 o 
  -3  22   4      762.38      593.37     69.66 o 
  -2  22   4    12852.84    13086.52    259.53 o 
  -1  22   4     2766.46     2785.60    132.49 o 
   0  22   4    23499.54    22488.03    494.10 o 
   1  22   4     1226.14     1342.37     69.35 o 
   2  22   4    12653.41    13091.59    240.11 o 
   3  22   4      643.82      558.32     23.74 o 
   4  22   4     6634.93     6451.14    230.40 o 
   5  22   4      616.97      674.21     69.61 o 
   6  22   4     2352.18     2198.50    148.30 o 
   7  22   4      159.47      251.05     46.92 o 
   8  22   4      352.91      247.77     75.12 o 
   9  22   4       26.02      314.71    186.18 o 
  10  22   4        1.20        3.23    148.29 o 
 -11  23   4      113.18       70.79    176.10 o 
 -10  23   4     1048.32     1101.53    152.15 o 
  -9  23   4      159.89      301.74    130.79 o 
  -8  23   4     1819.45     2240.73    157.54 o 
  -7  23   4      580.30      597.78     99.72 o 
  -6  23   4     2217.51     2425.37    137.58 o 
  -5  23   4      455.54      488.18     81.88 o 
  -4  23   4     5071.42     5001.06    182.91 o 
  -3  23   4      533.74      606.89     64.00 o 
  -2  23   4     4250.01     3948.22    115.70 o 
  -1  23   4       47.39       94.76     69.03 o 
   0  23   4       21.45      -54.27     54.27 o 
   1  23   4        0.48       -6.56     45.56 o 
   2  23   4      470.80      588.31     78.64 o 
   3  23   4       26.79       42.41     27.43 o 
   4  23   4     1606.53     1529.46    120.19 o 
   5  23   4      268.89      199.34     23.75 o 
   6  23   4     2158.35     1969.63     93.85 o 
   7  23   4      521.05      449.06     94.87 o 
   8  23   4     1718.15     1616.24    194.09 o 
   9  23   4      172.40      181.63    157.22 o 
  10  23   4      803.60      879.78    249.57 o 
 -10  24   4       58.53     -114.53    114.53 o 
  -9  24   4       36.12       84.60     86.41 o 
  -8  24   4        0.20      -26.00     82.27 o 
  -7  24   4       21.99      130.33     71.81 o 
  -6  24   4      270.92      341.33    104.44 o 
  -5  24   4      578.82      483.33     91.36 o 
  -4  24   4     3181.48     3245.50    196.87 o 
  -3  24   4      719.38      932.17     88.83 o 
  -2  24   4     9082.50     9149.76    174.45 o 
  -1  24   4      882.81     1040.77     97.04 o 
   0  24   4    15903.27    16192.49    568.63 o 
   1  24   4     1798.26     1996.91     69.24 o 
   2  24   4    13447.79    13373.89    438.87 o 
   3  24   4      167.71      216.84     61.86 o 
   4  24   4     4360.86     3823.25    300.10 o 
   5  24   4      288.29      147.82     49.35 o 
   6  24   4     1038.43      766.21     89.37 o 
   7  24   4       15.76      -19.13     64.44 o 
   8  24   4      164.76     -121.65    165.55 o 
   9  24   4        7.86      280.61    165.45 o 
  10  24   4        1.78      -15.12    254.27 o 
 -10  25   4      470.47      409.27    113.23 o 
  -9  25   4      201.51      199.77     97.25 o 
  -8  25   4     1581.35     1977.14    214.38 o 
  -7  25   4      310.31      115.94     92.75 o 
  -6  25   4     2745.03     3162.58    158.30 o 
  -5  25   4      297.59      505.79     90.39 o 
  -4  25   4     4821.23     4809.64    189.33 o 
  -3  25   4      762.93      966.21     70.05 o 
  -2  25   4     2916.34     2624.65     95.16 o 
  -1  25   4       44.18       71.63     79.26 o 
   0  25   4     1410.21     1139.47     73.13 o 
   1  25   4      129.29       87.36     41.17 o 
   2  25   4       53.79      -17.24     75.98 o 
   3  25   4      644.04      589.44     42.48 o 
   4  25   4     1249.60     1103.28     54.93 o 
   5  25   4      506.35      466.01     65.32 o 
   6  25   4     1476.80     1050.98    143.49 o 
   7  25   4      293.77      396.46    133.13 o 
   8  25   4      830.76      890.54    191.14 o 
   9  25   4      144.60      255.66    193.81 o 
 -10  26   4       38.40     -111.06    119.88 o 
  -9  26   4        0.65        0.11     87.82 o 
  -8  26   4        2.82      -46.50     75.35 o 
  -7  26   4       23.89      124.58    101.21 o 
  -6  26   4      305.90      231.74     93.81 o 
  -5  26   4      482.07      524.17     86.80 o 
  -4  26   4     3041.49     2797.72    126.31 o 
  -3  26   4      151.90       97.65     62.84 o 
  -2  26   4     4621.88     4668.97    130.23 o 
  -1  26   4      820.35      784.30    100.89 o 
   0  26   4     5284.25     4940.30    135.69 o 
   1  26   4     2437.73     2358.28    117.58 o 
   2  26   4     6439.37     6223.85    269.24 o 
   3  26   4      736.05      753.21     64.16 o 
   4  26   4     3617.81     3212.73    361.35 o 
   5  26   4      269.26      301.14     91.79 o 
   6  26   4      853.30      490.38    200.87 o 
   7  26   4       38.83       21.51    114.63 o 
   8  26   4      209.77       76.98    179.47 o 
   9  26   4        1.74      358.10    225.30 o 
  -9  27   4      131.83       36.39     87.85 o 
  -8  27   4     1463.75     1465.98    256.69 o 
  -7  27   4      151.86      174.36    114.76 o 
  -6  27   4     1996.47     2002.16    199.31 o 
  -5  27   4      494.24      543.50     95.05 o 
  -4  27   4     2057.50     2111.71    176.64 o 
  -3  27   4     1016.00     1175.12    134.91 o 
  -2  27   4     1453.19     1305.35     94.17 o 
  -1  27   4      219.02      240.16     79.70 o 
   0  27   4      125.79       78.87     49.90 o 
   1  27   4      154.44      123.17     55.50 o 
   2  27   4       31.80       57.66     55.42 o 
   3  27   4      262.23      218.01     30.90 o 
   4  27   4      175.32      121.74     33.84 o 
   5  27   4      419.26      363.50    134.84 o 
   6  27   4     1189.59     1476.48    262.16 o 
   7  27   4      210.97      328.00    171.08 o 
   8  27   4     1276.00     1873.58    249.31 o 
   9  27   4      184.15       33.42    193.17 o 
  -9  28   4        1.39       40.90     98.04 o 
  -8  28   4       13.84       63.89    122.51 o 
  -7  28   4        0.90      -64.60     92.70 o 
  -6  28   4      342.23      238.16     83.49 o 
  -5  28   4      189.70      113.78     70.73 o 
  -4  28   4     2119.29     2374.31    108.05 o 
  -3  28   4      842.49      847.47     69.95 o 
  -2  28   4     4137.69     3869.15    230.46 o 
  -1  28   4     1154.36     1474.73    123.94 o 
   0  28   4     5927.96     5628.96    242.94 o 
   1  28   4     1113.83     1101.67     82.40 o 
   2  28   4     4847.34     4001.97    358.15 o 
   3  28   4      512.20      626.28     59.29 o 
   4  28   4     2415.01     1700.00    316.08 o 
   5  28   4      169.41       50.31    149.40 o 
   6  28   4     1161.95     1184.74    211.82 o 
   7  28   4       68.79       95.27    196.21 o 
   8  28   4      198.84      213.53    170.55 o 
  -9  29   4      169.95      177.19    123.38 o 
  -8  29   4     1310.29      900.80    140.06 o 
  -7  29   4      153.94      112.27    125.71 o 
  -6  29   4     1339.02     1292.43    202.97 o 
  -5  29   4      544.48      470.64     83.55 o 
  -4  29   4      679.61      473.95     89.06 o 
  -3  29   4      281.46      204.93     77.48 o 
  -2  29   4      872.31      537.91     85.43 o 
  -1  29   4       45.57      -11.12    133.10 o 
   0  29   4      269.90      177.33     48.25 o 
   1  29   4       12.75       21.14     41.07 o 
   2  29   4       11.03       36.20     49.06 o 
   3  29   4      135.35      104.28     53.60 o 
   4  29   4      334.84      185.33     53.15 o 
   5  29   4      396.14      294.11    216.01 o 
   6  29   4     1023.15      909.20    179.69 o 
   7  29   4      200.19      639.59    313.83 o 
   8  29   4      650.26      870.20    327.45 o 
  -8  30   4        2.17      130.27    118.82 o 
  -7  30   4       13.13       15.81    109.29 o 
  -6  30   4      298.33      306.32     96.02 o 
  -5  30   4      264.66      486.90     75.77 o 
  -4  30   4     1081.21     1251.05     83.91 o 
  -3  30   4      539.75      538.50     72.62 o 
  -2  30   4     2079.26     2151.62    135.50 o 
  -1  30   4      819.30      716.38    104.43 o 
   0  30   4     4291.43     4137.87    185.96 o 
   1  30   4      511.85      720.60     95.39 o 
   2  30   4     3454.82     3279.85    327.82 o 
   3  30   4      652.26      526.31     71.46 o 
   4  30   4     2119.09     2119.51    247.24 o 
   5  30   4      152.92      312.02    216.88 o 
   6  30   4      790.65      664.45    194.81 o 
   7  30   4       15.82     -179.94    179.94 o 
  -8  31   4      648.14      391.47    127.54 o 
  -7  31   4      207.36      190.58    105.17 o 
  -6  31   4     1628.56     2085.31    156.25 o 
  -5  31   4      496.37      450.15     81.81 o 
  -4  31   4     1257.50     1337.46    129.27 o 
  -3  31   4      261.39      218.59     96.85 o 
  -2  31   4      987.88     1010.48     93.64 o 
  -1  31   4       21.04      105.73     79.15 o 
   0  31   4      146.62      170.04     55.35 o 
   1  31   4       24.56      -45.76     78.00 o 
   2  31   4       57.80        9.42     52.84 o 
   3  31   4       52.93      336.48    156.46 o 
   4  31   4      325.67       94.86    152.02 o 
   5  31   4      270.57      216.14    171.45 o 
   6  31   4      493.02      377.12    299.66 o 
   7  31   4      189.47      401.46    199.31 o 
  -7  32   4       82.98      122.02    120.17 o 
  -6  32   4       66.68       67.05     72.85 o 
  -5  32   4      206.01      262.86     73.16 o 
  -4  32   4     1093.76     1425.23    207.61 o 
  -3  32   4      802.58      840.55    140.50 o 
  -2  32   4     2801.37     2722.23    212.34 o 
  -1  32   4      660.33      630.66     76.97 o 
   0  32   4     2319.80     2460.94    196.82 o 
   1  32   4      188.56      277.80     52.53 o 
   2  32   4     2144.86     1675.54    223.30 o 
   3  32   4      434.12     1007.39    373.42 o 
   4  32   4     1146.53     1324.42    222.85 o 
   5  32   4      235.27      386.66    185.65 o 
   6  32   4      369.12      649.83    327.45 o 
  -7  33   4      236.60      148.33    104.55 o 
  -6  33   4      910.98      546.33    105.31 o 
  -5  33   4      238.80      284.08    101.60 o 
  -4  33   4     1257.20     1082.95     88.39 o 
  -3  33   4       68.11       28.59    102.54 o 
  -2  33   4      342.20      437.34     87.18 o 
  -1  33   4      332.64      387.72     60.24 o 
   0  33   4      216.62      159.60     76.66 o 
   1  33   4       53.99      108.13     44.65 o 
   2  33   4        8.97       99.65    193.71 o 
   3  33   4      120.66     -128.95    178.05 o 
   4  33   4      257.32      448.34    307.94 o 
   5  33   4      158.01     -154.03    172.35 o 
   6  33   4      527.96      944.60    380.19 o 
  -6  34   4       37.96       61.30     72.95 o 
  -5  34   4       33.41       34.45     88.77 o 
  -4  34   4      423.08      378.30     98.06 o 
  -3  34   4      252.97      201.00     99.95 o 
  -2  34   4     1807.89     1487.74    147.87 o 
  -1  34   4      817.42      887.77     83.77 o 
   0  34   4     1716.27     1619.42    142.33 o 
   1  34   4      355.91      564.88    129.86 o 
   2  34   4     1534.14     1589.01    203.45 o 
   3  34   4      179.84      179.24    197.31 o 
   4  34   4     1092.91      803.22    243.15 o 
   5  34   4      124.95     -187.87    187.87 o 
  -5  35   4      134.72      183.11     77.69 o 
  -4  35   4      570.26      277.67    104.98 o 
  -3  35   4      135.11       33.18    126.29 o 
  -2  35   4      186.58      275.48    120.63 o 
  -1  35   4      217.44      147.74     57.62 o 
   0  35   4      121.67       37.98     67.23 o 
   1  35   4       17.43        6.99    115.38 o 
   2  35   4        3.18      272.63    143.53 o 
   3  35   4       62.92      -19.28    135.37 o 
   4  35   4      211.62      242.03    190.29 o 
  -4  36   4      217.66      471.53    164.19 o 
  -3  36   4      353.50      277.24     87.51 o 
  -2  36   4      921.01      588.61    127.26 o 
  -1  36   4      464.99      335.08     74.94 o 
   0  36   4     1136.99      951.44    168.87 o 
   1  36   4      365.68      525.00    274.57 o 
   2  36   4     1326.52     1335.35    194.69 o 
   3  36   4      231.86      576.46    197.50 o 
  -3  37   4      132.58       94.19     75.60 o 
  -2  37   4      530.49      287.65     78.43 o 
  -1  37   4      181.88      211.81    110.35 o 
   0  37   4      104.91       79.91    151.83 o 
   1  37   4        0.41      118.43    135.75 o 
   2  37   4       65.51     -129.53    136.62 o 
 -13   0   5        3.44      -96.78    163.80 o 
 -11   0   5       24.96     -261.16    261.16 o 
  -9   0   5      702.64      652.67    162.86 o 
  -7   0   5    13476.98    12396.31    406.82 o 
  -5   0   5    16947.90    17406.22    506.78 o 
  -3   0   5    88502.42    89246.55   3234.67 o 
  -1   0   5    51147.20    52989.58   1352.14 o 
   1   0   5    47377.72    49467.40   2034.36 o 
   3   0   5     2836.63     2535.54     92.88 o 
   5   0   5     9051.98     8811.74    270.15 o 
   7   0   5       76.67      -80.09     80.09 o 
   9   0   5     3092.72     3565.29    256.05 o 
  11   0   5      424.96      631.16    138.48 o 
 -13   1   5      832.58      990.73    219.35 o 
 -12   1   5       40.16       -8.96    143.32 o 
 -11   1   5     7093.66     7780.52    341.72 o 
 -10   1   5      163.51      196.54    110.24 o 
  -9   1   5     2309.85     2101.72    125.99 o 
  -8   1   5      154.45       98.39     80.86 o 
  -7   1   5     5704.45     4994.35    215.67 o 
  -6   1   5      201.88      172.66     64.24 o 
  -5   1   5     9810.57    11757.82    254.80 o 
  -4   1   5     1972.26     2069.39     81.09 o 
  -3   1   5     8550.43     9948.02    330.43 o 
  -2   1   5       38.58       35.86     28.55 o 
  -1   1   5     5265.01     4629.94     97.07 o 
   0   1   5     1332.25     1288.20     48.29 o 
   1   1   5    26669.33    26379.38    725.56 o 
   2   1   5      602.29      701.55     35.37 o 
   3   1   5    18634.45    19562.89    292.81 o 
   4   1   5      140.30      160.57     26.96 o 
   5   1   5    27193.74    27648.92    432.57 o 
   6   1   5      141.91       55.72     42.43 o 
   7   1   5    12580.13    14273.38    263.96 o 
   8   1   5      101.12      170.48     62.09 o 
   9   1   5     3211.67     3444.88    125.98 o 
  10   1   5       30.66       46.05    110.55 o 
  11   1   5      814.83      629.39     89.05 o 
  12   1   5        6.54       83.99     84.82 o 
 -13   2   5        1.35      -42.42    137.19 o 
 -12   2   5       73.84      -58.15    126.38 o 
 -11   2   5       36.22      -82.82    142.49 o 
 -10   2   5       99.40       93.82     84.40 o 
  -9   2   5      853.80      683.94     96.62 o 
  -8   2   5      793.41      921.16    108.14 o 
  -7   2   5     8725.64     8020.97    209.28 o 
  -6   2   5      189.02      212.03     52.37 o 
  -5   2   5    12583.13    11014.88    237.10 o 
  -4   2   5     1148.00     1669.06     95.97 o 
  -3   2   5    23291.35    25652.89    397.10 o 
  -2   2   5      209.65      245.80     32.03 o 
  -1   2   5    40342.49    43120.20    767.43 o 
   0   2   5      276.61      368.78     52.12 o 
   1   2   5    49249.18    55096.46   3239.84 o 
   2   2   5     1162.10     1290.87     47.53 o 
   3   2   5     4332.22     5185.75     70.06 o 
   4   2   5      646.34      480.74     37.46 o 
   5   2   5       24.02       -1.66     39.90 o 
   6   2   5      487.90      519.26     58.87 o 
   7   2   5       19.08      -34.02     51.48 o 
   8   2   5      253.69      212.03     64.86 o 
   9   2   5     1082.94      900.54     78.65 o 
  10   2   5      118.87      185.74     73.05 o 
  11   2   5      838.32      710.74    108.54 o 
  12   2   5        3.83      -61.25     84.93 o 
 -13   3   5      650.56      525.37    158.73 o 
 -12   3   5       26.21      135.24    122.73 o 
 -11   3   5     2698.66     2911.69    181.54 o 
 -10   3   5      637.12      645.73    114.27 o 
  -9   3   5     4571.29     4977.97    201.60 o 
  -8   3   5       52.05       58.76     67.80 o 
  -7   3   5     6315.83     6006.49    176.25 o 
  -6   3   5     1394.58     1626.74    128.47 o 
  -5   3   5     3127.60     3553.56    108.97 o 
  -4   3   5      207.67      157.15     37.80 o 
  -3   3   5     1575.63     1839.62    124.76 o 
  -2   3   5     3396.94     3017.68     58.71 o 
  -1   3   5    13396.89    12996.02    179.61 o 
   0   3   5      786.75      852.37     38.95 o 
   1   3   5    11433.49    12491.47    297.78 o 
   2   3   5      827.31     1025.80     40.57 o 
   3   3   5    20346.48    20307.12    225.32 o 
   4   3   5      257.96      264.49     29.74 o 
   5   3   5    28187.76    30255.40    459.98 o 
   6   3   5       95.69      108.33     36.34 o 
   7   3   5     8901.92     9168.30    199.87 o 
   8   3   5       74.39       46.21     58.44 o 
   9   3   5     3139.23     3296.22    138.79 o 
  10   3   5        2.39      -43.15     68.14 o 
  11   3   5      670.59      380.27     87.83 o 
  12   3   5        0.71      -44.84     76.48 o 
 -13   4   5       15.80      187.26    157.11 o 
 -12   4   5       20.40      -27.64    115.40 o 
 -11   4   5        9.14      -14.28    102.77 o 
 -10   4   5        0.34      -84.73    100.64 o 
  -9   4   5       87.61       61.44     94.93 o 
  -8   4   5       39.02      106.51     72.42 o 
  -7   4   5    10877.29    11334.05    353.43 o 
  -6   4   5        8.53        3.02     58.25 o 
  -5   4   5    23760.76    23691.69    449.65 o 
  -4   4   5     1637.27     2290.81     79.47 o 
  -3   4   5    33112.60    31396.36    511.89 o 
  -2   4   5     2725.64     2271.64     57.24 o 
  -1   4   5    86899.55    95260.58   2298.31 o 
   0   4   5     5712.20     4600.61     73.70 o 
   1   4   5    36117.66    39240.00    781.29 o 
   2   4   5     1827.30     2007.08     65.58 o 
   3   4   5    15203.76    15519.97    175.21 o 
   4   4   5     2474.71     2396.04     49.24 o 
   5   4   5      402.85      277.05     49.63 o 
   6   4   5      104.88      108.26     41.41 o 
   7   4   5      275.52      183.52     51.66 o 
   8   4   5      145.46      128.43     62.04 o 
   9   4   5     1251.83     1498.14     95.40 o 
  10   4   5       18.15      -68.80     68.80 o 
  11   4   5      866.09      748.83     99.88 o 
  12   4   5        3.98      -40.11     88.09 o 
 -13   5   5     1069.15     1340.99    196.81 o 
 -12   5   5        0.80       29.39    124.73 o 
 -11   5   5     1351.38     1330.50    165.82 o 
 -10   5   5      226.36      127.22     86.18 o 
  -9   5   5     7068.28     6629.09    295.40 o 
  -8   5   5       54.82       98.35     72.33 o 
  -7   5   5     6312.74     6246.43    257.15 o 
  -6   5   5      143.36      116.11     62.49 o 
  -5   5   5       88.70       31.16     53.71 o 
  -4   5   5     1577.19     1725.56     61.10 o 
  -3   5   5       50.63       91.85     66.82 o 
  -2   5   5     1110.70     1675.02     44.55 o 
  -1   5   5    10847.39     9328.40    155.39 o 
   0   5   5      192.17      243.99     26.53 o 
   1   5   5    11487.97    10462.66    242.34 o 
   2   5   5     2188.18     2055.85     49.23 o 
   3   5   5    45498.52    48508.00    681.82 o 
   4   5   5     1147.30     1235.77     38.00 o 
   5   5   5    27895.08    29406.16    482.25 o 
   6   5   5     1112.23     1284.66     64.28 o 
   7   5   5     9357.11    10115.56    196.68 o 
   8   5   5       36.34       43.06     52.65 o 
   9   5   5     4977.55     5311.43    183.19 o 
  10   5   5       54.81       48.54     64.40 o 
  11   5   5      577.74      317.76     91.32 o 
  12   5   5        6.12       30.85     88.87 o 
 -13   6   5       19.19      -26.39    117.66 o 
 -12   6   5       83.02      -38.15    135.46 o 
 -11   6   5       44.76      103.22    127.00 o 
 -10   6   5       28.68       -5.96     79.63 o 
  -9   6   5     1489.29     1046.90    150.31 o 
  -8   6   5      355.23      408.30     75.27 o 
  -7   6   5     4615.61     4634.42    160.67 o 
  -6   6   5       89.36       24.94     47.82 o 
  -5   6   5    26922.44    26073.49    543.15 o 
  -4   6   5      751.66      548.86     46.48 o 
  -3   6   5    35761.86    37509.34    654.91 o 
  -2   6   5     1538.39     2137.69     48.88 o 
  -1   6   5    60890.00    66181.52   1446.28 o 
   0   6   5     1360.33     1550.72     32.65 o 
   1   6   5    13237.23    14248.82    334.36 o 
   2   6   5     5709.68     5677.91    115.90 o 
   3   6   5    20302.67    23120.19    351.28 o 
   4   6   5     1719.40     1639.88     42.55 o 
   5   6   5      435.80      408.70     52.56 o 
   6   6   5       50.91      100.33     37.29 o 
   7   6   5      810.93      981.11     69.72 o 
   8   6   5       21.45       59.15     57.87 o 
   9   6   5      321.41      326.65     69.41 o 
  10   6   5       46.64       52.21     69.71 o 
  11   6   5      949.27      882.38    142.30 o 
  12   6   5       42.86       12.07     74.07 o 
 -13   7   5     1124.64     1083.21    164.96 o 
 -12   7   5      181.88      226.94    131.49 o 
 -11   7   5     1867.94     2424.05    165.63 o 
 -10   7   5       53.60       71.09     95.97 o 
  -9   7   5    10769.77    11493.74    417.59 o 
  -8   7   5        1.85     -123.64    123.64 o 
  -7   7   5     4118.48     4192.13    149.52 o 
  -6   7   5     1091.39     1133.38     78.88 o 
  -5   7   5     2543.86     2175.02    109.52 o 
  -4   7   5      194.94      113.65     44.42 o 
  -3   7   5     3712.41     4860.56    139.98 o 
  -2   7   5      289.00      244.98     35.65 o 
  -1   7   5    17386.33    19917.80    325.73 o 
   0   7   5     3398.24     4220.47     71.12 o 
   1   7   5    28794.24    27025.45    589.17 o 
   2   7   5      285.26      385.26     27.39 o 
   3   7   5    37696.41    39075.23    639.55 o 
   4   7   5      150.80      214.00     36.64 o 
   5   7   5    15136.94    16518.78    241.23 o 
   6   7   5      197.35      207.49     42.60 o 
   7   7   5     9643.96     9658.62    217.41 o 
   8   7   5      418.95      378.56     62.02 o 
   9   7   5     2466.52     2544.55     99.23 o 
  10   7   5       38.43      147.16     68.08 o 
  11   7   5      426.61      320.56     88.16 o 
  12   7   5        1.83      -27.32     80.24 o 
 -13   8   5      149.99      101.22    155.80 o 
 -12   8   5        6.10        4.47    111.84 o 
 -11   8   5      133.52       33.11     90.80 o 
 -10   8   5        5.34      -87.47    102.89 o 
  -9   8   5     2785.85     2533.87    213.83 o 
  -8   8   5        3.48      -54.87     66.03 o 
  -7   8   5     2435.56     2275.77    114.54 o 
  -6   8   5     1576.92     1327.95     82.10 o 
  -5   8   5    19544.00    19073.28    447.87 o 
  -4   8   5     3845.45     3994.83     92.07 o 
  -3   8   5    34227.10    33337.64    576.99 o 
  -2   8   5      175.42       46.08     27.02 o 
  -1   8   5    54121.90    57825.67   1264.17 o 
   0   8   5       15.80       49.12     28.27 o 
   1   8   5    34320.79    33382.03    792.92 o 
   2   8   5      987.63     1063.54     38.21 o 
   3   8   5     4330.54     5105.70     85.41 o 
   4   8   5     1223.65     1261.32     37.23 o 
   5   8   5      682.80      675.10     46.34 o 
   6   8   5        4.56      -14.39     31.60 o 
   7   8   5      938.64     1110.64    104.92 o 
   8   8   5      200.21      264.82     55.95 o 
   9   8   5      396.36      483.70     76.50 o 
  10   8   5       11.11      -58.20     58.20 o 
  11   8   5      910.45     1147.76    142.05 o 
  12   8   5       20.87      141.20    113.34 o 
 -13   9   5      741.72      895.18    208.96 o 
 -12   9   5       78.64       54.47    125.73 o 
 -11   9   5     1300.79     1281.93    145.48 o 
 -10   9   5      130.29       69.48     79.54 o 
  -9   9   5     5616.52     5963.56    354.65 o 
  -8   9   5      412.63      348.85     78.86 o 
  -7   9   5     3646.12     3103.22    117.31 o 
  -6   9   5      193.90      356.70     65.19 o 
  -5   9   5     2093.31     1731.67     85.91 o 
  -4   9   5       35.99       -8.84     40.90 o 
  -3   9   5      750.59     1649.87    241.28 o 
  -2   9   5     2111.35     2120.08     59.48 o 
  -1   9   5     6223.50     6977.44    209.89 o 
   0   9   5     4286.00     4974.37    184.62 o 
   1   9   5    10484.36     9819.16   1094.83 o 
   2   9   5      309.46      132.34     69.84 o 
   3   9   5    23135.88    24436.52    432.92 o 
   4   9   5      558.79      557.79     31.22 o 
   5   9   5    11546.05    12412.12    165.01 o 
   6   9   5      781.66      837.62     45.52 o 
   7   9   5    10877.67    11842.20    238.36 o 
   8   9   5       23.50       73.90     56.76 o 
   9   9   5     2412.11     2106.30    157.10 o 
  10   9   5        3.94       45.21     75.35 o 
  11   9   5      294.18      296.00     81.27 o 
  12   9   5        0.83      162.22    130.47 o 
 -13  10   5      143.57       80.48    169.82 o 
 -12  10   5        2.32      244.00    139.84 o 
 -11  10   5      134.73      144.53     98.52 o 
 -10  10   5       26.90        3.65     71.84 o 
  -9  10   5     3164.88     3293.23    227.23 o 
  -8  10   5        3.89       75.31     69.29 o 
  -7  10   5      448.97      290.88     72.48 o 
  -6  10   5       26.56       88.69     52.99 o 
  -5  10   5    23931.61    25138.63    513.08 o 
  -4  10   5       15.86       47.01     51.92 o 
  -3  10   5    74983.41    79974.89   2066.86 o 
  -2  10   5      143.88      386.69     52.84 o 
  -1  10   5    26310.11    29426.10    525.60 o 
   0  10   5      386.23      458.53     18.15 o 
   1  10   5    14703.03    16231.41    644.40 o 
   2  10   5      125.63      189.95    126.73 o 
   3  10   5     6246.25     6616.46    123.78 o 
   4  10   5       81.32       55.02     30.24 o 
   5  10   5      800.06     1035.62     40.04 o 
   6  10   5      476.97      513.90     46.05 o 
   7  10   5     1493.66     1531.67     78.56 o 
   8  10   5       17.50       46.69     56.98 o 
   9  10   5      680.25      860.68     87.02 o 
  10  10   5       13.39       66.64     62.65 o 
  11  10   5      626.38      669.18    104.70 o 
  12  10   5       16.72       -4.42     84.81 o 
 -13  11   5      614.23      732.61    149.43 o 
 -12  11   5       11.51     -139.68    139.68 o 
 -11  11   5     1684.43     1724.69    188.83 o 
 -10  11   5      169.14      234.85     90.44 o 
  -9  11   5     3276.16     3157.09    276.96 o 
  -8  11   5      606.40      408.90     99.05 o 
  -7  11   5     5190.00     5471.67    201.12 o 
  -6  11   5      784.40      971.39     79.01 o 
  -5  11   5      711.86      800.14     80.35 o 
  -4  11   5      377.31      496.85     50.26 o 
  -3  11   5      725.65      687.60    142.79 o 
  -2  11   5       26.10       36.86     34.88 o 
  -1  11   5      488.68      276.20     33.59 o 
   0  11   5    10505.18    10316.48    142.10 o 
   1  11   5    41350.52    42124.88   1339.65 o 
   2  11   5     7632.87     7859.43    324.75 o 
   3  11   5    27473.22    28590.29   1054.49 o 
   4  11   5      788.49      711.09     29.69 o 
   5  11   5     9309.08    10068.52    256.55 o 
   6  11   5       20.49       28.05     37.14 o 
   7  11   5    12656.55    13154.53    257.52 o 
   8  11   5       99.94      202.74     58.50 o 
   9  11   5     2563.16     2793.10    157.70 o 
  10  11   5        1.99       -2.57     72.41 o 
  11  11   5      437.17      259.48     81.06 o 
  12  11   5        6.66     -105.57    105.57 o 
 -13  12   5       38.33      108.20    121.22 o 
 -12  12   5       31.74      165.43    126.81 o 
 -11  12   5      100.32      117.93     97.98 o 
 -10  12   5        0.47      -16.81     87.32 o 
  -9  12   5     1008.03      839.47    106.97 o 
  -8  12   5     1176.65     1210.49    105.49 o 
  -7  12   5     3328.33     2821.77    282.13 o 
  -6  12   5       56.56      -31.70     52.66 o 
  -5  12   5    19122.61    19059.92    560.32 o 
  -4  12   5       70.82       28.05     70.79 o 
  -3  12   5    19081.15    18747.57    316.44 o 
  -2  12   5      354.21      161.49     51.36 o 
  -1  12   5    18510.43    20157.36    306.20 o 
   0  12   5     2979.92     2723.42     89.98 o 
   1  12   5    25216.74    26605.34    949.82 o 
   2  12   5       29.11      -34.75     83.88 o 
   3  12   5     7441.51     7529.49    323.22 o 
   4  12   5       55.90       53.05     19.97 o 
   5  12   5      902.70      770.14     48.13 o 
   6  12   5      510.16      420.34     31.87 o 
   7  12   5       42.09      -49.94     49.94 o 
   8  12   5       67.14       46.22     62.29 o 
   9  12   5      826.16     1123.78     83.48 o 
  10  12   5       82.55      209.33    109.56 o 
  11  12   5      636.67      731.61    104.65 o 
  12  12   5       36.16       14.27     80.24 o 
 -12  13   5       34.44       -2.08     99.62 o 
 -11  13   5     1237.60     1612.01    144.09 o 
 -10  13   5       95.25       51.37     75.39 o 
  -9  13   5     3684.09     3558.99    174.56 o 
  -8  13   5      174.03      206.17     66.63 o 
  -7  13   5     8903.21     9417.97    260.10 o 
  -6  13   5       90.55      -14.53     57.94 o 
  -5  13   5      418.14      284.47     60.52 o 
  -4  13   5     1036.09      911.19     58.42 o 
  -3  13   5      108.64       90.82     38.53 o 
  -2  13   5     1061.25     1214.81     53.53 o 
  -1  13   5      149.39      140.59     21.72 o 
   0  13   5     1057.56      885.15     21.76 o 
   1  13   5    13707.93    15011.35    889.43 o 
   2  13   5     1986.57     2037.33    153.64 o 
   3  13   5    12293.78    12697.91    488.13 o 
   4  13   5     1367.20     1411.54    141.43 o 
   5  13   5    12508.40    12110.39    222.71 o 
   6  13   5      317.59      276.16     38.21 o 
   7  13   5     6860.58     7384.95    221.96 o 
   8  13   5        5.22       15.29     38.27 o 
   9  13   5     2570.11     2526.67    104.99 o 
  10  13   5       30.30      128.60     59.75 o 
  11  13   5      380.80      191.26     87.28 o 
 -12  14   5        3.82       24.72    102.68 o 
 -11  14   5       26.37      -44.48     93.58 o 
 -10  14   5        2.15       69.10     80.16 o 
  -9  14   5      870.40      729.34     98.45 o 
  -8  14   5       15.32       41.14     66.69 o 
  -7  14   5    10047.79    10020.06    435.70 o 
  -6  14   5      242.74      169.38     60.86 o 
  -5  14   5    11636.04    11509.19    223.49 o 
  -4  14   5     2459.66     2146.28     81.31 o 
  -3  14   5    27499.28    27881.05    464.41 o 
  -2  14   5      612.45      535.56     44.78 o 
  -1  14   5    15503.72    16211.59    221.59 o 
   0  14   5       20.73       32.82     37.80 o 
   1  14   5    17554.23    18798.21    589.31 o 
   2  14   5     1009.74     1446.65    141.97 o 
   3  14   5    11038.03    11963.97    354.85 o 
   4  14   5      256.04      277.21     58.46 o 
   5  14   5       87.58       54.04     44.35 o 
   6  14   5        1.00      -18.32     31.84 o 
   7  14   5       13.06      -20.72     68.12 o 
   8  14   5      168.88      160.12     50.08 o 
   9  14   5      545.28      751.54    123.07 o 
  10  14   5      104.86       35.86     55.13 o 
  11  14   5      689.71      551.00     78.78 o 
 -12  15   5       35.31     -114.53    114.53 o 
 -11  15   5     1511.18     1753.83    140.00 o 
 -10  15   5      146.43      190.17     88.98 o 
  -9  15   5     2411.83     2678.22    152.03 o 
  -8  15   5     1684.55     1774.45    110.54 o 
  -7  15   5     3848.46     3525.95    181.21 o 
  -6  15   5      683.47      454.94     65.82 o 
  -5  15   5       63.69      -17.61     48.66 o 
  -4  15   5      128.08      102.03     44.46 o 
  -3  15   5       88.26        4.84     46.31 o 
  -2  15   5     1460.74     1677.80     63.26 o 
  -1  15   5      726.18      630.59     38.26 o 
   0  15   5       15.37       20.28     51.74 o 
   1  15   5    13742.81    14277.66    608.60 o 
   2  15   5     1583.89     1774.31    205.14 o 
   3  15   5    11807.14    12723.44    523.38 o 
   4  15   5     1662.79     1689.91    196.45 o 
   5  15   5    18137.37    17497.20    676.39 o 
   6  15   5       94.19       72.28     52.14 o 
   7  15   5     3872.61     3765.90    206.20 o 
   8  15   5       26.64       36.04     37.93 o 
   9  15   5     1824.68     1722.42     97.31 o 
  10  15   5       35.77       83.30     69.89 o 
  11  15   5      490.28      295.64    146.39 o 
 -12  16   5        4.27      158.71    103.80 o 
 -11  16   5       44.13      -59.67    102.73 o 
 -10  16   5       98.83        0.38     83.10 o 
  -9  16   5      545.61      528.14     95.41 o 
  -8  16   5      266.38      248.54     92.28 o 
  -7  16   5     9028.00     9663.97    359.67 o 
  -6  16   5      189.86      165.38     60.49 o 
  -5  16   5     4043.35     3596.53    131.08 o 
  -4  16   5       30.13        4.52     48.98 o 
  -3  16   5    22298.81    23790.13    503.20 o 
  -2  16   5     1273.86     1238.52     59.95 o 
  -1  16   5    21297.40    21169.67    284.21 o 
   0  16   5      590.13      446.78     30.92 o 
   1  16   5     7752.35     8479.53    390.82 o 
   2  16   5       81.40      -34.01    128.28 o 
   3  16   5     5695.93     6674.64    281.74 o 
   4  16   5     1253.63     1323.78    129.86 o 
   5  16   5       16.31      -24.08     49.26 o 
   6  16   5       65.25       43.51     47.27 o 
   7  16   5      224.22      169.06     49.23 o 
   8  16   5       34.33       22.58     50.11 o 
   9  16   5      729.69      603.57     64.26 o 
  10  16   5        9.25      -24.96     62.49 o 
  11  16   5      468.37      529.57    129.15 o 
 -12  17   5       95.37      -34.42    135.40 o 
 -11  17   5     1526.16     1690.87    151.04 o 
 -10  17   5       12.20      -57.08     78.65 o 
  -9  17   5     1436.35     1245.58    122.50 o 
  -8  17   5      168.61       -2.99     73.07 o 
  -7  17   5     1922.58     1770.59    109.09 o 
  -6  17   5      413.48      291.05     66.12 o 
  -5  17   5     4730.98     4709.73    139.97 o 
  -4  17   5      130.44      196.69     50.55 o 
  -3  17   5      605.69      693.31     56.79 o 
  -2  17   5      584.56      580.98     45.93 o 
  -1  17   5     4415.43     4367.00     89.45 o 
   0  17   5      262.93      237.39     47.86 o 
   1  17   5     6225.04     7256.02    304.10 o 
   2  17   5     1221.90     1537.54    163.96 o 
   3  17   5     7195.06     8354.28    319.62 o 
   4  17   5      546.79      618.64    113.15 o 
   5  17   5    12797.35    12374.60    579.00 o 
   6  17   5      302.63      304.34     58.67 o 
   7  17   5     4161.96     3799.95    240.07 o 
   8  17   5       14.60       35.10     41.01 o 
   9  17   5     1302.22     1027.12    158.29 o 
  10  17   5        7.23       47.36     75.39 o 
  11  17   5      475.92      198.90    107.84 o 
 -12  18   5        0.01       -2.60    103.45 o 
 -11  18   5       21.07      -61.32    131.59 o 
 -10  18   5       45.68        3.02     91.12 o 
  -9  18   5      490.36      319.32    109.05 o 
  -8  18   5       12.67        1.27     62.56 o 
  -7  18   5     4944.25     5569.85    205.75 o 
  -6  18   5      109.62      103.21     61.66 o 
  -5  18   5     7317.91     7511.03    247.87 o 
  -4  18   5       37.84       71.17     46.51 o 
  -3  18   5    18312.85    18754.74    360.60 o 
  -2  18   5     1734.37     1918.24     77.74 o 
  -1  18   5    12574.49    12261.32    169.50 o 
   0  18   5      150.26      102.68     69.99 o 
   1  18   5    10536.37    10943.73    415.26 o 
   2  18   5      277.03      268.32    118.36 o 
   3  18   5     2902.16     3188.27    262.42 o 
   4  18   5     2118.99     2102.34    185.59 o 
   5  18   5     1129.95      855.47    101.19 o 
   6  18   5       14.07        8.13     36.40 o 
   7  18   5      100.22       95.66     25.20 o 
   8  18   5      228.20      256.57     57.84 o 
   9  18   5      838.78      868.15    128.18 o 
  10  18   5       75.94      193.13    132.47 o 
  11  18   5      256.76       25.40    205.81 o 
 -11  19   5     1211.12     1196.42    177.45 o 
 -10  19   5      208.48       50.97     87.77 o 
  -9  19   5      991.75     1296.17    183.80 o 
  -8  19   5       29.22      129.92     85.65 o 
  -7  19   5     1701.44     1658.39    112.68 o 
  -6  19   5       54.72       10.39     72.16 o 
  -5  19   5     6430.53     6963.21    170.98 o 
  -4  19   5       37.55      -59.45     65.12 o 
  -3  19   5      221.14      168.29     61.70 o 
  -2  19   5      322.08      241.09     45.73 o 
  -1  19   5     4765.08     4168.07     84.46 o 
   0  19   5     1390.57     1469.18     53.41 o 
   1  19   5     3612.33     3551.18    223.58 o 
   2  19   5     1770.62     2343.11    193.85 o 
   3  19   5     6826.98     6690.03    397.03 o 
   4  19   5      807.83     1014.20    135.62 o 
   5  19   5    10784.85    11108.15    461.47 o 
   6  19   5      524.90      573.31     42.71 o 
   7  19   5     4178.00     3553.60    488.23 o 
   8  19   5       96.80       42.36     57.46 o 
   9  19   5      966.72      717.33    167.69 o 
  10  19   5        2.56      150.14    153.43 o 
 -11  20   5       38.78     -139.37    139.37 o 
 -10  20   5       74.33       71.68     89.51 o 
  -9  20   5      615.22      689.28    117.21 o 
  -8  20   5      247.74      247.01     81.07 o 
  -7  20   5     3295.84     3354.20    174.71 o 
  -6  20   5      464.00      572.83     76.01 o 
  -5  20   5    12432.54    12124.01    288.70 o 
  -4  20   5      161.26      218.88     61.34 o 
  -3  20   5     8614.07     8371.73    198.93 o 
  -2  20   5     1586.56     1701.28     56.21 o 
  -1  20   5    13840.27    14178.90    241.46 o 
   0  20   5     2523.38     2623.74     99.48 o 
   1  20   5     7564.43     7688.71    348.22 o 
   2  20   5      337.35      292.25    144.55 o 
   3  20   5      861.71      938.89    164.86 o 
   4  20   5      113.22      -63.07    118.50 o 
   5  20   5     1177.67     1085.27    169.51 o 
   6  20   5       27.09       37.25     65.40 o 
   7  20   5       18.29        1.06     71.69 o 
   8  20   5       41.90       25.75     42.67 o 
   9  20   5      436.91      379.99     97.84 o 
  10  20   5      119.65      301.48    234.16 o 
 -11  21   5      723.78     1022.34    174.52 o 
 -10  21   5      325.91      278.97    125.27 o 
  -9  21   5     1138.09      977.38    107.78 o 
  -8  21   5      211.08      168.39     83.60 o 
  -7  21   5     1601.48     1885.65    170.33 o 
  -6  21   5      353.05      307.53     71.39 o 
  -5  21   5     3131.84     2889.99    124.76 o 
  -4  21   5      108.74      120.65     60.16 o 
  -3  21   5      286.12      343.95     51.09 o 
  -2  21   5       57.55      141.00     49.91 o 
  -1  21   5     2751.46     2310.59     67.47 o 
   0  21   5       52.01       46.86     58.65 o 
   1  21   5     2869.61     2796.77    152.73 o 
   2  21   5     2409.21     2313.66    203.92 o 
   3  21   5    13141.49    14858.80    617.35 o 
   4  21   5      280.63      391.02    137.47 o 
   5  21   5     4808.47     5376.71    478.61 o 
   6  21   5       72.06       30.00     45.77 o 
   7  21   5     3660.01     2529.77    553.70 o 
   8  21   5      115.28       83.10     74.37 o 
   9  21   5     1283.47     1479.04    218.89 o 
  10  21   5       25.57      120.35    217.97 o 
 -11  22   5       20.38     -125.31    125.31 o 
 -10  22   5        5.44      125.63     95.14 o 
  -9  22   5      430.89      369.02    121.77 o 
  -8  22   5      296.00      381.57     84.11 o 
  -7  22   5     2365.01     2392.47    182.11 o 
  -6  22   5      789.25      794.67     79.05 o 
  -5  22   5    10845.96    11599.52    296.65 o 
  -4  22   5     1263.55     1329.36    126.99 o 
  -3  22   5     4314.06     4211.26    129.95 o 
  -2  22   5      188.93       82.98     51.04 o 
  -1  22   5    16437.19    15878.95    418.10 o 
   0  22   5      841.89      942.23    149.48 o 
   1  22   5     8627.17     8287.15    388.59 o 
   2  22   5     1510.74     1661.36    187.83 o 
   3  22   5      689.41      247.51    236.22 o 
   4  22   5       65.65      160.34    125.32 o 
   5  22   5      318.11      125.76    156.01 o 
   6  22   5        7.56       93.97    117.90 o 
   7  22   5       97.33       51.26     69.56 o 
   8  22   5        4.07      183.67    126.51 o 
   9  22   5      419.95      622.65    218.60 o 
  10  22   5       53.91     -225.03    228.94 o 
 -10  23   5      123.52       60.40     98.40 o 
  -9  23   5     1207.39     1563.50    173.54 o 
  -8  23   5      264.36      197.61     80.05 o 
  -7  23   5     1054.16     1040.84    113.92 o 
  -6  23   5      781.05      674.05    122.62 o 
  -5  23   5     1200.69     1070.26    111.45 o 
  -4  23   5        0.24      -31.82     61.86 o 
  -3  23   5      440.64      402.64     57.15 o 
  -2  23   5      317.97      235.92     42.13 o 
  -1  23   5      974.26      833.84    102.67 o 
   0  23   5      122.69      121.50     66.70 o 
   1  23   5     3617.43     3181.48    118.91 o 
   2  23   5      366.35      487.25    187.43 o 
   3  23   5     8054.42     9264.28    562.94 o 
   4  23   5      347.94      390.13    200.34 o 
   5  23   5     3398.40     3767.60    238.44 o 
   6  23   5      381.26      829.10    178.31 o 
   7  23   5     1672.13     1724.83    235.23 o 
   8  23   5      213.16       89.31    166.12 o 
   9  23   5     1074.77     1034.77    210.08 o 
 -10  24   5        7.22      -77.85    104.88 o 
  -9  24   5      394.75      445.78    106.76 o 
  -8  24   5       23.81       30.61    108.46 o 
  -7  24   5     2225.48     2263.24    133.46 o 
  -6  24   5      549.93      693.62    122.57 o 
  -5  24   5     5951.71     6562.84    211.09 o 
  -4  24   5     2216.77     2016.34    148.88 o 
  -3  24   5     2340.07     2096.08     89.78 o 
  -2  24   5      255.91      247.34     62.73 o 
  -1  24   5    10654.81    10432.87    292.49 o 
   0  24   5       29.30       39.91     63.00 o 
   1  24   5     5922.18     5826.70    176.78 o 
   2  24   5      805.15      705.49    249.19 o 
   3  24   5      370.12      191.80    143.03 o 
   4  24   5        0.70       43.67    133.67 o 
   5  24   5        7.21      171.33    122.31 o 
   6  24   5       42.00     -127.34    144.85 o 
   7  24   5      137.85      120.14    133.05 o 
   8  24   5       59.74       97.34    131.72 o 
   9  24   5       85.55      176.79    218.86 o 
 -10  25   5       99.71       80.48     92.02 o 
  -9  25   5     1198.95     1080.95    161.07 o 
  -8  25   5      123.27      124.77     97.04 o 
  -7  25   5      918.89      917.93    109.88 o 
  -6  25   5       11.61       96.88     84.55 o 
  -5  25   5      316.18      226.48     83.93 o 
  -4  25   5      257.75      226.69     92.31 o 
  -3  25   5      681.29      615.04     73.75 o 
  -2  25   5      237.35      339.91     47.02 o 
  -1  25   5      769.98      858.32     99.77 o 
   0  25   5     1066.34     1241.69     62.76 o 
   1  25   5     3238.13     2990.27    109.11 o 
   2  25   5      126.82      168.40    135.36 o 
   3  25   5     8617.42     9575.83    490.78 o 
   4  25   5      490.53      487.51    166.32 o 
   5  25   5     3828.54     4203.66    264.00 o 
   6  25   5      328.53      333.51    140.96 o 
   7  25   5     1456.51     1920.07    250.11 o 
   8  25   5       21.76     -112.54    133.84 o 
   9  25   5      594.97      733.68    268.33 o 
 -10  26   5       19.43       -9.82    103.52 o 
  -9  26   5      470.87      519.74    105.19 o 
  -8  26   5      197.97      108.05    111.53 o 
  -7  26   5     1540.84     1804.41    179.14 o 
  -6  26   5      281.72      216.40     86.15 o 
  -5  26   5     2485.53     2312.59    128.64 o 
  -4  26   5     1003.49      972.60    100.84 o 
  -3  26   5     7189.21     7298.93    171.12 o 
  -2  26   5     1827.03     2094.08    139.90 o 
  -1  26   5     5911.70     6323.48    260.49 o 
   0  26   5     1198.55     1241.98     81.14 o 
   1  26   5     2394.45     2299.99    163.22 o 
   2  26   5      645.02      872.98    171.29 o 
   3  26   5     3165.74     3385.72    288.20 o 
   4  26   5        2.14      121.66    145.72 o 
   5  26   5      272.40      178.17    334.23 o 
   6  26   5       30.77      -49.51    126.42 o 
   7  26   5       99.06      121.29    201.51 o 
   8  26   5       63.35      130.57    141.10 o 
   9  26   5       70.65       91.08    304.36 o 
  -9  27   5      696.43      656.65    121.18 o 
  -8  27   5      196.22      -14.34    108.49 o 
  -7  27   5      866.22      672.61    138.87 o 
  -6  27   5       27.88      -28.44     84.36 o 
  -5  27   5      367.44      266.42     87.69 o 
  -4  27   5      445.07      377.90     66.50 o 
  -3  27   5      102.28       27.80     59.03 o 
  -2  27   5       82.39      235.57     93.60 o 
  -1  27   5      886.85      774.70    116.66 o 
   0  27   5     1413.15     1482.56     96.93 o 
   1  27   5     1952.68     1794.61    118.84 o 
   2  27   5      121.55      331.66    173.39 o 
   3  27   5     1532.08     1193.60    235.66 o 
   4  27   5      406.50      414.47    199.27 o 
   5  27   5     2900.19     3363.60    374.88 o 
   6  27   5      563.38     1033.08    200.47 o 
   7  27   5     1662.25     2350.61    257.02 o 
   8  27   5      163.13      551.49    190.15 o 
  -9  28   5      374.47      354.88    129.25 o 
  -8  28   5      179.93      199.19    135.56 o 
  -7  28   5      799.91      503.19    117.04 o 
  -6  28   5      562.37      509.93     90.92 o 
  -5  28   5     1931.37     1963.40    132.43 o 
  -4  28   5      579.02      471.86    113.41 o 
  -3  28   5     6877.92     6665.90    185.98 o 
  -2  28   5      992.12     1109.23    126.73 o 
  -1  28   5     1583.92     1499.39    128.21 o 
   0  28   5     1102.85     1111.21    117.16 o 
   1  28   5     1516.53     1204.06     78.80 o 
   2  28   5       14.63       33.72     96.89 o 
   3  28   5     1506.56     1583.01    409.99 o 
   4  28   5        2.22      -20.51    171.49 o 
   5  28   5      130.33      105.89    198.83 o 
   6  28   5       20.88       47.34    134.78 o 
   7  28   5       44.41     -155.02    155.02 o 
   8  28   5       49.11      -38.85    199.64 o 
  -8  29   5       65.16     -108.64    144.24 o 
  -7  29   5      743.57      491.62    102.81 o 
  -6  29   5       23.45       51.64     86.44 o 
  -5  29   5      180.30      226.14     72.43 o 
  -4  29   5      113.91      151.86     85.63 o 
  -3  29   5        0.28       39.88     57.76 o 
  -2  29   5        9.27      113.96    191.00 o 
  -1  29   5      162.72      238.50     85.65 o 
   0  29   5      561.46      518.64     73.22 o 
   1  29   5     2497.17     2373.98     94.23 o 
   2  29   5      110.05      111.11     71.76 o 
   3  29   5     1531.60     2132.04    235.62 o 
   4  29   5      204.64      271.65    195.74 o 
   5  29   5     1920.77     2514.68    344.94 o 
   6  29   5      267.20      326.68    195.64 o 
   7  29   5     1631.40     2375.87    365.11 o 
  -8  30   5       28.20      -54.07    115.54 o 
  -7  30   5      536.96      622.34    116.55 o 
  -6  30   5      453.12      627.30     95.44 o 
  -5  30   5     1715.77     1958.16    129.72 o 
  -4  30   5      971.33     1294.57    159.15 o 
  -3  30   5     4837.47     4686.48    277.14 o 
  -2  30   5      509.10      673.08    106.72 o 
  -1  30   5     1228.56     1142.36    127.06 o 
   0  30   5     1104.01     1066.38     98.33 o 
   1  30   5     1642.22     1418.97     91.44 o 
   2  30   5       63.43      -28.24    126.43 o 
   3  30   5     1371.36     1336.49    267.72 o 
   4  30   5       13.50     -157.20    158.78 o 
   5  30   5       18.98     -216.74    216.74 o 
   6  30   5       26.63      388.59    278.79 o 
   7  30   5        2.77      110.30    158.43 o 
  -7  31   5      807.25      658.79    111.72 o 
  -6  31   5       99.81       78.76     83.28 o 
  -5  31   5       87.77       68.44    114.60 o 
  -4  31   5        0.19       55.10     56.63 o 
  -3  31   5       91.99      167.40     79.27 o 
  -2  31   5       24.26       79.71     93.19 o 
  -1  31   5       16.68       23.66     85.51 o 
   0  31   5       38.96      -63.66     63.66 o 
   1  31   5     2638.20     2152.34     93.92 o 
   2  31   5      295.91      412.06    181.64 o 
   3  31   5     1825.95     2231.71    317.37 o 
   4  31   5      315.78      543.15    367.91 o 
   5  31   5     1281.56     1231.44    400.41 o 
   6  31   5      114.71      131.75    245.99 o 
  -7  32   5      560.10      884.76    192.70 o 
  -6  32   5      432.90      415.33     84.32 o 
  -5  32   5     1153.63     1178.33    137.32 o 
  -4  32   5      642.50      514.76     89.14 o 
  -3  32   5     2634.29     2831.20    272.56 o 
  -2  32   5      213.19       40.81     85.97 o 
  -1  32   5     1345.68     1459.93     85.61 o 
   0  32   5      450.06      473.99     74.77 o 
   1  32   5     1603.12     1512.46    192.33 o 
   2  32   5      219.91      331.89    145.50 o 
   3  32   5      582.12      647.08    281.72 o 
   4  32   5       11.48      -33.69    436.48 o 
   5  32   5        7.43      214.58    274.56 o 
   6  32   5       16.90     -152.58    227.15 o 
  -6  33   5      256.00      173.34     85.08 o 
  -5  33   5       61.36      165.97     71.56 o 
  -4  33   5        1.33       -4.05     95.22 o 
  -3  33   5       14.70        2.91     84.92 o 
  -2  33   5      104.45       87.74     97.49 o 
  -1  33   5       21.62      -55.25     84.13 o 
   0  33   5      118.63       56.04    189.11 o 
   1  33   5     1336.74     1358.27    189.16 o 
   2  33   5      280.88      301.36    149.36 o 
   3  33   5      994.56     1165.79    217.65 o 
   4  33   5      375.99      266.79    186.83 o 
   5  33   5      868.61      462.58    314.13 o 
  -5  34   5      790.57      589.73    108.71 o 
  -4  34   5      444.84      576.24     98.09 o 
  -3  34   5     1010.57      694.19    116.52 o 
  -2  34   5      876.27      993.20    108.35 o 
  -1  34   5     1788.19     1411.75    141.06 o 
   0  34   5      190.21      553.84    158.99 o 
   1  34   5     1024.08     1010.12    180.18 o 
   2  34   5       86.92       69.42    134.50 o 
   3  34   5      434.90      362.45    165.07 o 
   4  34   5        2.78       -4.56    217.89 o 
  -5  35   5       65.15      -80.20     80.20 o 
  -4  35   5       14.95       68.36     86.40 o 
  -3  35   5        0.91       -5.16     72.03 o 
  -2  35   5        5.87      112.51     76.08 o 
  -1  35   5      213.01      262.08    155.38 o 
   0  35   5       17.23      -41.94    122.74 o 
   1  35   5      470.61      509.57    197.51 o 
   2  35   5      173.16      513.39    168.25 o 
   3  35   5      896.93      815.83    190.58 o 
   4  35   5      186.90      423.31    537.57 o 
  -3  36   5      805.88      536.49    100.72 o 
  -2  36   5     1215.58     1037.56    136.12 o 
  -1  36   5     1316.13     1033.18    176.29 o 
   0  36   5      181.13      285.58    163.91 o 
   1  36   5      618.30     1085.19    162.96 o 
   2  36   5       22.85       61.76    145.63 o 
  -2  37   5       15.20      -10.71    134.86 o 
  -1  37   5      480.11      417.86    153.06 o 
   0  37   5      119.43      261.07    256.36 o 
   1  37   5      311.92      395.90    470.35 o 
 -12   0   6      940.69      720.93    236.52 o 
 -10   0   6      703.10      650.83    194.10 o 
  -8   0   6    13222.36    12404.56    545.29 o 
  -6   0   6    21571.09    20911.52    690.24 o 
  -4   0   6      837.51      848.77     90.28 o 
  -2   0   6    30087.36    31307.29    791.43 o 
   0   0   6      688.83     1290.41     81.84 o 
   2   0   6    17874.10    23365.91    610.32 o 
   4   0   6    13951.88    14003.55    330.13 o 
   6   0   6    10594.92    10919.56    344.59 o 
   8   0   6     4240.31     4827.05    180.34 o 
  10   0   6     6119.61     6923.77    291.78 o 
  12   0   6      780.25      437.50    153.71 o 
 -13   1   6        1.65     -160.40    160.40 o 
 -12   1   6      465.13      453.49    145.40 o 
 -11   1   6        4.58       72.54     97.06 o 
 -10   1   6     1863.90     1744.25    153.65 o 
  -9   1   6       12.17      -51.53     80.84 o 
  -8   1   6       49.14      -83.70     83.70 o 
  -7   1   6       25.42      -60.27     60.27 o 
  -6   1   6     1270.17     1174.94     92.74 o 
  -5   1   6     1825.50     2089.39     76.21 o 
  -4   1   6     6335.21     5916.85    121.24 o 
  -3   1   6        1.20       64.83     33.55 o 
  -2   1   6    34232.65    33042.23    569.82 o 
  -1   1   6       48.93       20.11     32.82 o 
   0   1   6    41914.71    38694.24    960.77 o 
   1   1   6      106.65       78.43     27.91 o 
   2   1   6    28621.38    30337.89    570.62 o 
   3   1   6      614.93      505.96     43.65 o 
   4   1   6    23596.83    21837.92    309.21 o 
   5   1   6      102.50      235.42     33.54 o 
   6   1   6     8964.22     8368.76    183.80 o 
   7   1   6      266.57      265.62     67.81 o 
   8   1   6       66.33      100.86     60.28 o 
   9   1   6        4.34       75.87     74.13 o 
  10   1   6      257.80      -42.60     78.45 o 
  11   1   6       81.64      396.43     90.58 o 
  12   1   6       17.72      -38.48     73.82 o 
 -13   2   6        3.40     -132.02    132.02 o 
 -12   2   6      893.87     1025.73    146.50 o 
 -11   2   6       69.82      -31.59     93.24 o 
 -10   2   6     1684.30     1685.68    152.29 o 
  -9   2   6       65.42      148.04     86.32 o 
  -8   2   6     7462.71     7934.15    253.39 o 
  -7   2   6       27.36      -14.71     62.77 o 
  -6   2   6    17635.48    16421.53    356.92 o 
  -5   2   6      766.49      953.63     85.74 o 
  -4   2   6     7524.16     6775.65    152.67 o 
  -3   2   6       17.38       44.51     35.69 o 
  -2   2   6     9962.10     9034.27    205.68 o 
  -1   2   6     2644.12     2623.66     57.82 o 
   0   2   6    17849.84    19908.60    393.36 o 
   1   2   6      510.98      457.11     50.85 o 
   2   2   6     1750.48     2695.23     88.78 o 
   3   2   6       85.96      228.04     38.25 o 
   4   2   6     5971.01     5901.08    110.31 o 
   5   2   6      147.80       93.23     34.65 o 
   6   2   6     4846.14     4219.75     95.62 o 
   7   2   6       14.80      -46.13     46.13 o 
   8   2   6     2750.19     2750.18    102.09 o 
   9   2   6      217.24      227.52     64.80 o 
  10   2   6     4107.49     4268.18    174.48 o 
  11   2   6       14.87      203.38     86.37 o 
  12   2   6      741.27      539.79     97.52 o 
 -13   3   6        5.25     -129.43    158.85 o 
 -12   3   6      869.13      760.05    171.60 o 
 -11   3   6       55.89      -15.00    109.71 o 
 -10   3   6     1617.23     1328.79    143.90 o 
  -9   3   6      251.20      156.86     86.35 o 
  -8   3   6        6.13       21.39     86.01 o 
  -7   3   6       33.53       13.89     62.70 o 
  -6   3   6      205.32      130.79     59.77 o 
  -5   3   6      158.94      111.09     45.21 o 
  -4   3   6     5577.00     5157.67    138.40 o 
  -3   3   6      568.03      655.34     42.34 o 
  -2   3   6    47402.60    49829.37    944.16 o 
  -1   3   6      766.89      766.03     35.02 o 
   0   3   6    78470.37    83455.24   2314.83 o 
   1   3   6       80.57      186.94     28.59 o 
   2   3   6    19147.44    19505.09    373.70 o 
   3   3   6      335.59      432.66     38.50 o 
   4   3   6     8659.57     8740.10    157.95 o 
   5   3   6      219.19      366.64     44.21 o 
   6   3   6     7293.56     8003.33    156.62 o 
   7   3   6        2.37       43.76     62.38 o 
   8   3   6      258.94      156.46     63.82 o 
   9   3   6       57.46       93.24     90.14 o 
  10   3   6        3.82      -74.96     74.96 o 
  11   3   6       30.26       52.86     74.79 o 
  12   3   6       11.77     -112.21    112.21 o 
 -13   4   6       10.49       46.68    114.94 o 
 -12   4   6      546.53      683.32    134.78 o 
 -11   4   6       14.43     -190.06    204.69 o 
 -10   4   6     4133.92     4555.09    229.98 o 
  -9   4   6      343.24      267.34     83.22 o 
  -8   4   6     5485.72     5300.73    177.40 o 
  -7   4   6      108.35       59.64     59.62 o 
  -6   4   6    17078.07    16020.28    349.71 o 
  -5   4   6      185.51      400.73     63.56 o 
  -4   4   6    36463.14    35035.01    771.99 o 
  -3   4   6      565.28      519.43     60.93 o 
  -2   4   6    23549.28    23307.97    383.42 o 
  -1   4   6     3937.73     3794.35    100.80 o 
   0   4   6     1477.52     2154.17     79.85 o 
   1   4   6     2351.66     1908.71     59.62 o 
   2   4   6      725.46      775.03     48.28 o 
   3   4   6     2095.94     2087.32     57.81 o 
   4   4   6     2437.52     1955.60     44.46 o 
   5   4   6      380.06      453.56     48.94 o 
   6   4   6     3086.74     3329.95     87.78 o 
   7   4   6      637.68      667.16     58.05 o 
   8   4   6     8505.68     9245.78    219.84 o 
   9   4   6      359.95      572.58     75.37 o 
  10   4   6     2558.86     2495.30    159.89 o 
  11   4   6        1.16      -27.46     79.54 o 
  12   4   6      568.60      404.08    100.49 o 
 -13   5   6       29.92     -121.13    121.13 o 
 -12   5   6     1161.47     1009.26    205.79 o 
 -11   5   6       20.49      -30.68     90.65 o 
 -10   5   6      413.65      215.73    108.80 o 
  -9   5   6        0.10       18.55     73.75 o 
  -8   5   6       54.81       31.96     68.61 o 
  -7   5   6      175.06      222.80     70.94 o 
  -6   5   6     1086.12     1070.72     87.15 o 
  -5   5   6      699.80      748.33     64.79 o 
  -4   5   6    12859.42    12283.17    229.26 o 
  -3   5   6      542.24      499.53     40.17 o 
  -2   5   6    43420.86    43454.09    815.04 o 
  -1   5   6      385.83      448.80     30.60 o 
   0   5   6    51880.75    55020.79   1184.17 o 
   1   5   6      214.56      156.86     35.24 o 
   2   5   6    27871.24    26701.53    557.33 o 
   3   5   6     2388.54     2041.78     46.17 o 
   4   5   6    14450.99    14457.67    201.78 o 
   5   5   6        2.15      -10.53     41.78 o 
   6   5   6     6748.69     6898.40    165.38 o 
   7   5   6      149.70      103.09     49.46 o 
   8   5   6     1687.39     1347.23    107.71 o 
   9   5   6        4.72       31.19     63.04 o 
  10   5   6       68.23       33.47     74.15 o 
  11   5   6        0.66      149.35     90.72 o 
  12   5   6        4.91       59.53     90.83 o 
 -13   6   6        2.67      -65.60    150.81 o 
 -12   6   6      352.15      538.87    130.17 o 
 -11   6   6       42.22      108.22     96.16 o 
 -10   6   6     4552.14     5034.13    241.91 o 
  -9   6   6       82.99      197.96     91.73 o 
  -8   6   6     4486.43     4212.62    222.39 o 
  -7   6   6        7.13      -48.67     84.26 o 
  -6   6   6     9823.54     9837.75    239.03 o 
  -5   6   6      597.59      690.16     58.50 o 
  -4   6   6    31538.99    31607.02    614.71 o 
  -3   6   6      166.12      104.77     39.12 o 
  -2   6   6     1237.01     1332.23    115.11 o 
  -1   6   6       66.46       89.35     37.66 o 
   0   6   6    26974.77    29675.37    654.82 o 
   1   6   6      468.46      432.35     24.65 o 
   2   6   6     1733.72     1796.33     83.67 o 
   3   6   6       60.47       44.30     26.70 o 
   4   6   6      387.94      279.41     39.89 o 
   5   6   6      217.50      174.20     39.88 o 
   6   6   6     4310.83     4385.46    118.75 o 
   7   6   6      630.20      738.20     61.02 o 
   8   6   6     9616.31    10228.54    245.42 o 
   9   6   6       20.74       84.69     68.96 o 
  10   6   6     2008.97     2261.87    222.61 o 
  11   6   6        1.83       87.30     74.68 o 
  12   6   6      892.79      678.73    146.53 o 
 -13   7   6       34.03      -30.87    133.67 o 
 -12   7   6      623.35      771.49    152.26 o 
 -11   7   6        0.72      117.09    126.06 o 
 -10   7   6      201.03      118.95    115.17 o 
  -9   7   6      415.95      305.31    131.67 o 
  -8   7   6      820.30      655.59     92.04 o 
  -7   7   6        8.63       -1.53     61.89 o 
  -6   7   6     3215.32     3233.01    132.73 o 
  -5   7   6        2.15      -10.09     48.22 o 
  -4   7   6    10894.88    10123.69    335.51 o 
  -3   7   6     3837.70     4351.84     93.98 o 
  -2   7   6    18720.04    16744.13    278.87 o 
  -1   7   6       39.60       57.89     25.39 o 
   0   7   6    23846.27    23182.07    551.30 o 
   1   7   6      926.99      883.50     25.01 o 
   2   7   6    49119.93    45399.56    834.23 o 
   3   7   6      311.34      343.56     43.99 o 
   4   7   6    14699.13    15046.27    217.78 o 
   5   7   6     1426.73     1492.26     65.26 o 
   6   7   6     1205.98     1316.31     72.77 o 
   7   7   6      136.10       65.99     43.86 o 
   8   7   6     2251.84     1541.11    130.73 o 
   9   7   6       15.61       48.17     64.15 o 
  10   7   6        4.82      184.98     70.28 o 
  11   7   6       15.96       81.42     88.00 o 
  12   7   6       53.13      181.23     94.94 o 
 -13   8   6        4.11        0.70    132.92 o 
 -12   8   6      206.58      298.21    130.55 o 
 -11   8   6        4.98     -112.84    112.84 o 
 -10   8   6     2283.36     2110.57    196.48 o 
  -9   8   6        2.64      -48.56     77.48 o 
  -8   8   6     6862.76     7451.86    250.50 o 
  -7   8   6      290.47      233.46     64.57 o 
  -6   8   6    11271.16    11009.51    371.96 o 
  -5   8   6      121.06      137.81     49.32 o 
  -4   8   6    12053.26    11044.69    205.04 o 
  -3   8   6      825.89      445.23     51.22 o 
  -2   8   6     2219.88     2309.00     58.77 o 
  -1   8   6      492.30      658.23     37.78 o 
   0   8   6     7316.52     8202.75    131.51 o 
   1   8   6     1120.64     1126.99     28.89 o 
   2   8   6       40.96       91.62     16.71 o 
   3   8   6      252.61      217.09     33.24 o 
   4   8   6     3120.93     3018.79    135.71 o 
   5   8   6        9.29      -16.22     40.81 o 
   6   8   6     9460.54     9384.18    169.89 o 
   7   8   6      355.97      513.67     51.03 o 
   8   8   6     5183.81     5181.76    163.65 o 
   9   8   6        7.83       24.83     54.62 o 
  10   8   6     1325.07     1371.88    158.00 o 
  11   8   6        8.32      -34.59     74.02 o 
  12   8   6     1103.26      837.10    147.30 o 
 -13   9   6       14.51       19.54    114.86 o 
 -12   9   6      413.48      313.84    148.06 o 
 -11   9   6        1.71        9.99    111.63 o 
 -10   9   6      754.84      554.88    131.77 o 
  -9   9   6        3.15       31.39     88.59 o 
  -8   9   6     3572.82     2972.75    240.22 o 
  -7   9   6        0.74      -26.65     63.08 o 
  -6   9   6     4481.83     4757.49    147.56 o 
  -5   9   6      339.35      169.82     58.19 o 
  -4   9   6     7927.71     7914.55    162.62 o 
  -3   9   6      599.98      549.08     51.20 o 
  -2   9   6     9554.91     9822.21    159.43 o 
  -1   9   6     1227.34      919.26     55.92 o 
   0   9   6    15614.27    16192.72    271.86 o 
   1   9   6      446.12      382.85     22.47 o 
   2   9   6    38222.98    35807.87   2041.20 o 
   3   9   6     1663.47     1460.83     61.14 o 
   4   9   6    25600.86    27589.97    492.50 o 
   5   9   6      844.94      864.64     35.79 o 
   6   9   6      559.39      585.06     57.95 o 
   7   9   6       34.11       64.57     49.67 o 
   8   9   6     1824.44     1499.35     83.14 o 
   9   9   6       83.98       85.54     56.37 o 
  10   9   6      125.47       31.51     61.81 o 
  11   9   6        4.24       73.43     88.11 o 
  12   9   6      152.44      279.59    150.02 o 
 -13  10   6        2.56      102.90    135.67 o 
 -12  10   6      333.14      395.28    149.05 o 
 -11  10   6       21.24      -89.56     95.83 o 
 -10  10   6     1834.40     2067.63    163.21 o 
  -9  10   6        4.11      -57.85     94.20 o 
  -8  10   6    11438.06    11750.15    427.74 o 
  -7  10   6      688.80      572.80     83.49 o 
  -6  10   6    10023.87     9248.46    269.39 o 
  -5  10   6     1756.93     1735.38     97.44 o 
  -4  10   6    17110.52    16298.45    301.27 o 
  -3  10   6      682.68      522.25     79.29 o 
  -2  10   6    17834.62    18733.12    315.25 o 
  -1  10   6     2083.99     2246.61     48.94 o 
   0  10   6       83.63      117.08     45.63 o 
   1  10   6      281.50      367.35     89.21 o 
   2  10   6      854.22      459.17    158.57 o 
   3  10   6      422.46      292.04     93.17 o 
   4  10   6      295.07      263.88     33.42 o 
   5  10   6       16.95       23.52     26.92 o 
   6  10   6    10102.44    10302.39    200.14 o 
   7  10   6        8.54       66.63     47.53 o 
   8  10   6     3130.73     3009.57    106.86 o 
   9  10   6       50.27       58.07     67.93 o 
  10  10   6     1175.19     1212.59     88.41 o 
  11  10   6       62.29      -55.88     68.16 o 
 -13  11   6       14.51       64.37    136.99 o 
 -12  11   6      391.82      434.40    126.72 o 
 -11  11   6       81.79       47.76     98.92 o 
 -10  11   6      409.62      259.46     88.01 o 
  -9  11   6      175.93      169.34     89.66 o 
  -8  11   6     1165.35      956.99    131.03 o 
  -7  11   6      492.29      377.71     73.05 o 
  -6  11   6     1384.04     1328.55    109.63 o 
  -5  11   6      381.66      428.95     75.04 o 
  -4  11   6     5633.10     5300.83    214.30 o 
  -3  11   6     2575.52     2413.34     71.74 o 
  -2  11   6    21105.40    19568.67    338.36 o 
  -1  11   6     1350.47     1258.38     46.39 o 
   0  11   6    32377.63    32145.01    517.16 o 
   1  11   6      101.18      221.19    109.64 o 
   2  11   6    26190.13    28109.99   1595.43 o 
   3  11   6       25.95       41.07     85.78 o 
   4  11   6    12537.70    11949.48    457.85 o 
   5  11   6      294.49      287.49     31.50 o 
   6  11   6     2155.40     1809.73    124.28 o 
   7  11   6       34.51       98.08     48.34 o 
   8  11   6     1676.22     1618.82    109.76 o 
   9  11   6        1.59      122.94     51.41 o 
  10  11   6      124.82      190.71     78.27 o 
  11  11   6       49.62       37.07     67.44 o 
 -12  12   6      293.85      240.93    107.86 o 
 -11  12   6        1.61      203.48     92.37 o 
 -10  12   6     2356.70     2975.69    307.61 o 
  -9  12   6        7.07      -41.49     73.78 o 
  -8  12   6     8225.60     8034.23    378.19 o 
  -7  12   6       12.93      -82.58     82.58 o 
  -6  12   6     7653.24     7190.32    201.25 o 
  -5  12   6      430.53      479.64     61.46 o 
  -4  12   6    17523.14    18100.50    362.57 o 
  -3  12   6      485.47      474.92     59.21 o 
  -2  12   6    30833.31    33138.81    765.59 o 
  -1  12   6      130.76      122.89     37.37 o 
   0  12   6      673.74      965.58     36.74 o 
   1  12   6     1993.33     1911.58    151.33 o 
   2  12   6       34.08      144.24    102.34 o 
   3  12   6      303.44      227.13     99.08 o 
   4  12   6      244.88      162.14     89.66 o 
   5  12   6      566.31      557.39     24.45 o 
   6  12   6     8471.86     7537.60    332.36 o 
   7  12   6       20.52       -1.94     29.77 o 
   8  12   6     4143.83     3967.82    296.81 o 
   9  12   6       54.08      -13.32     51.74 o 
  10  12   6     1559.85     1590.38    112.34 o 
  11  12   6       17.64       32.31     77.30 o 
 -12  13   6      504.95      510.29    160.85 o 
 -11  13   6       35.52       12.67    103.49 o 
 -10  13   6      574.24      426.29     94.75 o 
  -9  13   6       12.29        0.60     71.92 o 
  -8  13   6      116.88       66.65     73.57 o 
  -7  13   6      305.77      294.16     97.55 o 
  -6  13   6       21.90      -72.91     72.91 o 
  -5  13   6      375.02      542.37     69.15 o 
  -4  13   6     3664.84     3266.57    140.55 o 
  -3  13   6      538.38      385.96     52.46 o 
  -2  13   6     8859.34     8534.76    186.66 o 
  -1  13   6     3233.47     3320.98     59.33 o 
   0  13   6    26537.25    24875.49    359.69 o 
   1  13   6      144.91      133.02     98.80 o 
   2  13   6    18819.41    19602.84    753.34 o 
   3  13   6       24.53      -13.33     93.47 o 
   4  13   6     9571.17    11112.19    395.17 o 
   5  13   6       97.53      139.12     28.12 o 
   6  13   6     6667.12     5094.54    366.42 o 
   7  13   6      490.97      436.31     42.57 o 
   8  13   6      842.92      661.90     68.13 o 
   9  13   6        1.18       52.32     50.05 o 
  10  13   6        2.65       49.62     77.44 o 
  11  13   6       74.06       54.09     88.08 o 
 -12  14   6      413.47      399.26    127.02 o 
 -11  14   6       52.67       85.86    125.98 o 
 -10  14   6     1694.32     1859.86    147.88 o 
  -9  14   6       19.59       21.41     74.62 o 
  -8  14   6     3900.01     4092.18    192.21 o 
  -7  14   6      157.47      177.10     74.27 o 
  -6  14   6     6465.55     6934.05    254.90 o 
  -5  14   6     2376.47     1979.68    101.71 o 
  -4  14   6    10333.74    10310.57    265.92 o 
  -3  14   6     1059.60     1200.05     73.72 o 
  -2  14   6    13832.75    14929.98    279.86 o 
  -1  14   6        3.28       17.61     47.61 o 
   0  14   6       78.21       60.89     23.88 o 
   1  14   6      129.03      159.28    133.03 o 
   2  14   6      194.84      -83.59    130.35 o 
   3  14   6       38.28      172.33    242.65 o 
   4  14   6     1655.88     1777.11    165.11 o 
   5  14   6       70.20       50.74     30.44 o 
   6  14   6     3807.37     3472.22    250.31 o 
   7  14   6       30.71       81.17     77.98 o 
   8  14   6     4009.67     3325.56    224.78 o 
   9  14   6       89.53       44.08     42.89 o 
  10  14   6     1664.59     1621.41    117.90 o 
  11  14   6       62.01      162.45    140.64 o 
 -12  15   6      433.79      433.76    162.31 o 
 -11  15   6        7.66       47.04     95.02 o 
 -10  15   6      483.45      353.15    123.88 o 
  -9  15   6       68.20       48.69     75.42 o 
  -8  15   6       56.48      -30.15     76.08 o 
  -7  15   6      487.13      751.77     77.99 o 
  -6  15   6      274.51      148.14     62.12 o 
  -5  15   6      279.71      287.30     53.78 o 
  -4  15   6     7818.65     8144.30    156.18 o 
  -3  15   6      235.71      161.81     65.27 o 
  -2  15   6     3871.36     4039.93     96.56 o 
  -1  15   6      453.39      588.85     44.76 o 
   0  15   6    15977.30    14347.65    436.97 o 
   1  15   6     1868.63     1719.33    199.18 o 
   2  15   6    30639.68    32908.93   1159.18 o 
   3  15   6     1412.53     1798.86    230.89 o 
   4  15   6     4534.83     4384.76    215.38 o 
   5  15   6      407.55      330.96     81.46 o 
   6  15   6     8950.31     7327.22    584.82 o 
   7  15   6       16.05      -37.96     37.96 o 
   8  15   6      612.22      451.33     60.93 o 
   9  15   6        7.03      -22.92     42.41 o 
  10  15   6        3.18      -79.05     96.19 o 
  11  15   6       16.33      248.75    144.76 o 
 -12  16   6      420.86      533.53    176.92 o 
 -11  16   6       42.44       38.34    105.87 o 
 -10  16   6     1651.22     2044.51    136.98 o 
  -9  16   6       23.37       27.39     77.36 o 
  -8  16   6     3646.33     3797.72    169.77 o 
  -7  16   6       90.03      150.93     68.65 o 
  -6  16   6    10091.82    10106.35    352.45 o 
  -5  16   6     1186.99      981.90     70.05 o 
  -4  16   6     8393.87     8018.63    155.76 o 
  -3  16   6      255.02      342.09     49.27 o 
  -2  16   6     5620.39     5228.42    102.20 o 
  -1  16   6      370.19      489.66     36.59 o 
   0  16   6     2398.38     2321.31     56.30 o 
   1  16   6      715.82      889.44    139.02 o 
   2  16   6        8.74     -130.93    130.93 o 
   3  16   6      802.91      783.83    192.79 o 
   4  16   6     5954.81     5459.23    316.32 o 
   5  16   6      356.71      513.06    140.98 o 
   6  16   6     2108.91     2168.76    120.80 o 
   7  16   6      480.05      394.53     72.97 o 
   8  16   6     2266.60     1902.52    270.99 o 
   9  16   6       47.21      169.97    110.28 o 
  10  16   6     1505.16     1333.45    245.09 o 
  11  16   6       44.83       49.47    171.09 o 
 -12  17   6      361.30      400.73    129.99 o 
 -11  17   6       42.42       -5.09     96.76 o 
 -10  17   6      390.28      235.03    121.82 o 
  -9  17   6        1.19        0.83     93.50 o 
  -8  17   6       21.07      -12.23     65.55 o 
  -7  17   6       39.98      -23.54     62.30 o 
  -6  17   6      261.48       -8.97    107.76 o 
  -5  17   6      918.84     1016.80     71.93 o 
  -4  17   6     4726.13     4380.64    133.46 o 
  -3  17   6       21.19       28.55     41.16 o 
  -2  17   6     8259.98     8462.30    163.93 o 
  -1  17   6       37.42        7.78     33.50 o 
   0  17   6     6367.99     6383.76    137.39 o 
   1  17   6     1554.79     1615.74    144.29 o 
   2  17   6    18450.80    20097.65    745.70 o 
   3  17   6      180.12      126.67    121.75 o 
   4  17   6     6542.68     7115.29    345.53 o 
   5  17   6       68.45      238.86    128.30 o 
   6  17   6     4346.73     3684.78    399.19 o 
   7  17   6       56.99       53.44     39.52 o 
   8  17   6      339.92      144.83     29.84 o 
   9  17   6        0.77      -83.28    112.59 o 
  10  17   6       78.25       -1.73    198.94 o 
 -11  18   6       13.28       94.57    101.21 o 
 -10  18   6      606.96      556.19    121.20 o 
  -9  18   6       13.34      104.06     83.95 o 
  -8  18   6     3771.38     3885.40    152.56 o 
  -7  18   6       99.05      -70.75     70.75 o 
  -6  18   6    17385.98    18113.79    840.66 o 
  -5  18   6      642.57      560.97     78.79 o 
  -4  18   6     8806.23     8269.23    193.75 o 
  -3  18   6     1407.34     1409.76     65.23 o 
  -2  18   6     1057.05     1056.95    107.43 o 
  -1  18   6      956.71      840.66     42.23 o 
   0  18   6     2377.40     2588.75     80.73 o 
   1  18   6      628.41      722.73    111.70 o 
   2  18   6       19.35     -172.04    172.04 o 
   3  18   6       32.02       58.77    123.76 o 
   4  18   6    10349.72    11185.38    495.82 o 
   5  18   6      593.27      546.48    178.46 o 
   6  18   6     2509.94     1671.60    260.10 o 
   7  18   6      372.79      441.60     42.97 o 
   8  18   6     1449.40     1332.42    171.49 o 
   9  18   6       27.79      -51.17    136.98 o 
  10  18   6     1492.96     1669.58    269.86 o 
 -11  19   6       19.85      -63.97    106.36 o 
 -10  19   6      399.59      286.27    106.53 o 
  -9  19   6       53.40       91.49     76.89 o 
  -8  19   6       23.14      -52.63     70.91 o 
  -7  19   6       58.29       80.28     67.34 o 
  -6  19   6      862.24      958.40    131.89 o 
  -5  19   6      702.30      767.10     76.44 o 
  -4  19   6     1016.04     1028.13     79.10 o 
  -3  19   6       31.18       67.79     47.83 o 
  -2  19   6     8217.51     7462.03    177.52 o 
  -1  19   6     2326.30     2145.53     56.14 o 
   0  19   6    12541.75    12603.33    363.44 o 
   1  19   6     1882.09     2299.27    158.41 o 
   2  19   6     7717.19     8831.63    639.55 o 
   3  19   6      318.51      407.65    147.12 o 
   4  19   6    10489.79     9783.44    444.23 o 
   5  19   6     1432.59     1967.90    206.42 o 
   6  19   6     3901.70     4145.11    263.08 o 
   7  19   6       15.70      -35.33     48.34 o 
   8  19   6      273.62       70.03     79.70 o 
   9  19   6       32.83       -6.83    188.76 o 
  10  19   6       66.95       -6.02    193.18 o 
 -11  20   6       10.71       95.57    113.01 o 
 -10  20   6      791.82     1540.93    281.35 o 
  -9  20   6      290.27      185.25     91.34 o 
  -8  20   6     2880.61     3450.27    168.23 o 
  -7  20   6      372.03      273.85    123.84 o 
  -6  20   6     5320.83     5406.95    169.05 o 
  -5  20   6      158.28      216.92     62.26 o 
  -4  20   6     6268.21     6380.07    186.42 o 
  -3  20   6      535.83      532.81     57.74 o 
  -2  20   6     4907.81     4417.36    132.86 o 
  -1  20   6      313.95      195.60     46.31 o 
   0  20   6      700.87      846.39     81.99 o 
   1  20   6        1.02      118.09    109.01 o 
   2  20   6      186.72      341.88    140.72 o 
   3  20   6       17.40      255.53    169.91 o 
   4  20   6     1511.36     1180.70    244.07 o 
   5  20   6      163.98      -14.65    119.98 o 
   6  20   6     1485.75     1364.97    178.08 o 
   7  20   6      111.68       44.60     84.85 o 
   8  20   6     1141.10     1850.98    240.94 o 
   9  20   6      139.78      356.73    309.46 o 
  10  20   6     1050.00     1185.50    260.09 o 
 -11  21   6       29.27      -92.16    107.79 o 
 -10  21   6      283.33      169.26    101.55 o 
  -9  21   6        9.12      -29.93     82.26 o 
  -8  21   6       76.39      -77.42     94.35 o 
  -7  21   6       54.59       37.27     81.28 o 
  -6  21   6      673.00      745.90     79.72 o 
  -5  21   6      539.70      634.30     85.57 o 
  -4  21   6      109.22       70.05     53.53 o 
  -3  21   6       24.92       -4.23     43.08 o 
  -2  21   6    11617.34    11517.94    287.49 o 
  -1  21   6      116.80       83.43     39.79 o 
   0  21   6    12345.49    13397.52    447.90 o 
   1  21   6     1093.39     1283.80    138.41 o 
   2  21   6     1840.60     2164.29    241.76 o 
   3  21   6      695.96      762.93    231.37 o 
   4  21   6    14286.13    15448.01    857.27 o 
   5  21   6      210.82      322.97    131.16 o 
   6  21   6     3214.08     3649.35    296.55 o 
   7  21   6        7.74     -129.85    129.85 o 
   8  21   6      342.12      330.72    155.39 o 
   9  21   6       13.49       34.33    298.08 o 
  10  21   6        7.69     -232.23    232.23 o 
 -11  22   6       10.98       41.40    106.84 o 
 -10  22   6      979.36     1124.02    167.09 o 
  -9  22   6      105.27      231.88    128.71 o 
  -8  22   6     3099.17     3523.42    256.16 o 
  -7  22   6      277.63      309.24     92.76 o 
  -6  22   6     5463.63     5812.11    298.88 o 
  -5  22   6       26.73        3.42     56.20 o 
  -4  22   6     5409.95     5572.26    154.21 o 
  -3  22   6      579.45      358.58     48.08 o 
  -2  22   6     3069.49     2998.45    115.32 o 
  -1  22   6        5.78       11.41     55.53 o 
   0  22   6     1427.32     1176.48     59.68 o 
   1  22   6      402.41      421.78    114.05 o 
   2  22   6     1227.74     1310.53    311.44 o 
   3  22   6      156.38      313.30    183.41 o 
   4  22   6     1034.36     1004.76    205.51 o 
   5  22   6      979.49     1224.81    170.54 o 
   6  22   6     2225.26     2534.42    229.38 o 
   7  22   6      211.19      448.95    163.71 o 
   8  22   6     1607.79     2272.71    341.66 o 
   9  22   6      256.34      445.79    389.97 o 
 -10  23   6      170.72      166.37    115.76 o 
  -9  23   6       17.57       10.77     82.93 o 
  -8  23   6        3.08       48.93     85.61 o 
  -7  23   6        1.32        3.34     90.78 o 
  -6  23   6      561.78      618.60     88.47 o 
  -5  23   6        5.92      -21.48     58.85 o 
  -4  23   6       91.50      101.33     72.65 o 
  -3  23   6     2332.07     2359.71    115.24 o 
  -2  23   6     3165.50     2795.57    143.36 o 
  -1  23   6     1043.68     1031.17     99.37 o 
   0  23   6     7852.17     7257.20    315.48 o 
   1  23   6      153.92      266.94    119.38 o 
   2  23   6     1755.95     1902.83    215.95 o 
   3  23   6      413.45      491.42    170.49 o 
   4  23   6     5941.31     6197.31    405.61 o 
   5  23   6      367.66      264.06    170.13 o 
   6  23   6     2027.99     2247.51    226.86 o 
   7  23   6      108.60      -14.69    155.28 o 
   8  23   6      531.25      477.70    201.44 o 
   9  23   6        0.00       23.61    182.65 o 
 -10  24   6      973.00      902.02    187.48 o 
  -9  24   6       76.86     -101.12    101.12 o 
  -8  24   6     1676.64     1527.94    188.48 o 
  -7  24   6      294.93      163.37     89.70 o 
  -6  24   6     3836.43     4027.64    186.99 o 
  -5  24   6      476.31      364.58     74.17 o 
  -4  24   6     5820.51     5933.83    188.75 o 
  -3  24   6      750.56      631.86     80.03 o 
  -2  24   6      997.58      581.40     93.82 o 
  -1  24   6       94.45      243.83    101.51 o 
   0  24   6     1257.05     1034.12     76.53 o 
   1  24   6        0.49      -94.07    103.31 o 
   2  24   6     1955.94     2096.62    405.64 o 
   3  24   6       88.56      -83.93    147.41 o 
   4  24   6     1650.50     1858.56    249.15 o 
   5  24   6       51.60      -47.08    389.55 o 
   6  24   6      823.39      667.97    167.10 o 
   7  24   6      141.94      132.76    171.77 o 
   8  24   6     1050.46     1392.19    280.18 o 
   9  24   6      128.98      -27.56    194.69 o 
 -10  25   6       90.67       80.25    125.38 o 
  -9  25   6        0.75       88.15    120.39 o 
  -8  25   6       93.37      105.65     98.02 o 
  -7  25   6       30.96      -67.03     79.68 o 
  -6  25   6      203.64      256.32     87.24 o 
  -5  25   6        5.79       68.64     72.13 o 
  -4  25   6     1192.61     1201.10    106.78 o 
  -3  25   6     1884.57     1949.78     80.32 o 
  -2  25   6     2901.15     3224.65    190.30 o 
  -1  25   6      499.30      681.59     69.21 o 
   0  25   6     5230.32     4738.75    107.65 o 
   1  25   6      676.12      799.64    156.32 o 
   2  25   6     9683.01    11072.00    690.92 o 
   3  25   6      743.01      800.22    244.96 o 
   4  25   6     3818.94     4468.02    446.54 o 
   5  25   6       37.03     -143.74    215.31 o 
   6  25   6     1007.04     1053.43    186.72 o 
   7  25   6        9.93      139.28    150.38 o 
   8  25   6      545.66      339.72    283.69 o 
  -9  26   6      100.11      -75.18     87.27 o 
  -8  26   6     1364.93     1714.65    273.85 o 
  -7  26   6      687.46      730.65    103.10 o 
  -6  26   6     3261.07     3123.87    170.60 o 
  -5  26   6      696.54      609.45    138.47 o 
  -4  26   6     3449.69     3244.60    266.76 o 
  -3  26   6       44.04      160.70     77.22 o 
  -2  26   6     1293.73     1484.99    123.19 o 
  -1  26   6      312.64      266.67     90.04 o 
   0  26   6     1445.26     1350.96     73.73 o 
   1  26   6      117.68     -143.72    158.84 o 
   2  26   6      410.35      215.55    202.08 o 
   3  26   6      715.21     1119.74    268.71 o 
   4  26   6      846.40      905.81    269.52 o 
   5  26   6      204.38      -48.61    282.80 o 
   6  26   6      916.77     1119.17    312.66 o 
   7  26   6      146.34      103.08    150.78 o 
   8  26   6      917.94     1174.13    363.55 o 
  -9  27   6        6.57       23.21    105.29 o 
  -8  27   6       89.23      -48.73    102.73 o 
  -7  27   6        0.47       -9.82     78.94 o 
  -6  27   6        6.43      -94.96     94.96 o 
  -5  27   6       85.85      210.95     79.18 o 
  -4  27   6     2424.69     2452.46    136.86 o 
  -3  27   6      896.44      768.29     76.39 o 
  -2  27   6     1125.04     1236.08    122.66 o 
  -1  27   6      255.51      355.86     86.47 o 
   0  27   6     1577.37     1635.07     89.74 o 
   1  27   6      980.96     1031.97    150.50 o 
   2  27   6     7376.25     8405.66    388.13 o 
   3  27   6     1083.41     1667.17    235.47 o 
   4  27   6     2519.44     3313.08    320.49 o 
   5  27   6       38.98     -229.64    229.64 o 
   6  27   6     1243.33     1280.16    327.38 o 
   7  27   6       47.84      123.15    157.14 o 
   8  27   6      438.47      472.26    223.50 o 
  -9  28   6       97.10     -135.58    135.58 o 
  -8  28   6      944.28     1189.74    254.50 o 
  -7  28   6      260.39      140.13     92.55 o 
  -6  28   6     1901.89     1971.33    144.44 o 
  -5  28   6      197.64      222.57    122.52 o 
  -4  28   6     3175.77     3023.34    141.24 o 
  -3  28   6       25.03       37.76     57.19 o 
  -2  28   6     1945.55     2057.22    121.87 o 
  -1  28   6      277.30      146.84     88.47 o 
   0  28   6       35.63        1.30     51.32 o 
   1  28   6       47.71      236.36    184.24 o 
   2  28   6       66.54       68.31    141.05 o 
   3  28   6      318.63      136.38    169.46 o 
   4  28   6      495.31      175.86    175.82 o 
   5  28   6      139.79      190.38    181.09 o 
   6  28   6     1018.00     1516.41    367.57 o 
   7  28   6      271.78      577.66    240.61 o 
  -8  29   6        2.63      -50.81     98.86 o 
  -7  29   6        2.52      -85.28     98.02 o 
  -6  29   6        5.23      -83.72     83.72 o 
  -5  29   6       17.95       42.84     71.70 o 
  -4  29   6      751.61      707.68     76.91 o 
  -3  29   6      193.65      177.64     58.25 o 
  -2  29   6     1073.08     1231.75    100.84 o 
  -1  29   6      922.76     1095.10    145.53 o 
   0  29   6     1548.77     1389.22     78.39 o 
   1  29   6      177.64      210.41    136.04 o 
   2  29   6     3891.86     3593.41    513.95 o 
   3  29   6      277.02      163.96    375.11 o 
   4  29   6     1526.21     1579.54    258.39 o 
   5  29   6      249.49      190.15    389.55 o 
   6  29   6      986.21     1155.27    313.60 o 
   7  29   6       31.42       22.71    292.42 o 
  -8  30   6     1113.11      841.43    151.25 o 
  -7  30   6      159.22      286.35     93.10 o 
  -6  30   6     1055.10      848.12    116.13 o 
  -5  30   6      152.95       -5.45     91.87 o 
  -4  30   6     1906.95     1752.10    242.00 o 
  -3  30   6      203.64      273.62     52.88 o 
  -2  30   6     2827.34     2832.43    299.76 o 
  -1  30   6      279.77      319.06    101.98 o 
   0  30   6      359.66      344.76     93.33 o 
   1  30   6      114.50     -123.06    123.06 o 
   2  30   6        1.48       30.39    118.25 o 
   3  30   6       59.03     -209.24    209.24 o 
   4  30   6       94.50       47.19    194.38 o 
   5  30   6       96.76      -72.28    179.36 o 
   6  30   6      969.60      941.23    262.06 o 
  -7  31   6        4.08     -117.44    124.86 o 
  -6  31   6       17.77       11.72     72.97 o 
  -5  31   6       15.91      107.45     79.09 o 
  -4  31   6      795.63      791.65     84.69 o 
  -3  31   6       27.72      -48.33     80.30 o 
  -2  31   6      857.85      903.95     99.99 o 
  -1  31   6     1465.54     1249.76     92.61 o 
   0  31   6     2264.19     2429.44    237.77 o 
   1  31   6      360.60      549.47    166.24 o 
   2  31   6     2813.71     2837.93    270.47 o 
   3  31   6      316.78      992.23    243.45 o 
   4  31   6     1398.90     1589.48    368.76 o 
   5  31   6      243.45      -32.66    218.32 o 
   6  31   6      799.81      843.35    257.64 o 
  -6  32   6      709.72      774.56    199.55 o 
  -5  32   6      255.51      182.99    100.77 o 
  -4  32   6      974.14      784.01    150.39 o 
  -3  32   6      359.64      289.07    120.80 o 
  -2  32   6     2192.49     2225.53    127.14 o 
  -1  32   6       17.02       24.08     74.11 o 
   0  32   6       98.14       88.43    118.53 o 
   1  32   6       18.13      224.46    129.11 o 
   2  32   6        3.35      -68.08    239.43 o 
   3  32   6       24.25      160.06    159.92 o 
   4  32   6       65.39       45.30    172.56 o 
   5  32   6      161.00      396.75    276.25 o 
  -6  33   6       73.08      380.63     81.53 o 
  -5  33   6       23.18      -66.60     66.60 o 
  -4  33   6      459.99      400.54     82.14 o 
  -3  33   6      137.39      171.31     92.99 o 
  -2  33   6      739.31      868.08    168.30 o 
  -1  33   6      566.49      757.37    148.40 o 
   0  33   6     2048.56     1789.93    326.19 o 
   1  33   6      378.61      443.90    192.21 o 
   2  33   6     1696.24     1937.34    220.82 o 
   3  33   6      281.00      399.33    180.91 o 
   4  33   6      825.03      792.36    286.51 o 
  -5  34   6      225.52      211.70     86.35 o 
  -4  34   6      846.14      854.95    132.66 o 
  -3  34   6      138.52       77.87    116.05 o 
  -2  34   6      696.22      451.31    191.57 o 
  -1  34   6       24.07       10.07    160.98 o 
   0  34   6      329.35      471.18    197.79 o 
   1  34   6       49.54       -3.57    131.60 o 
   2  34   6       10.94     -138.56    138.56 o 
   3  34   6       89.25      -29.84    178.78 o 
   4  34   6      180.95      -48.36    248.81 o 
  -4  35   6      206.82      265.26    112.54 o 
  -3  35   6       83.60      229.98    103.99 o 
  -2  35   6      353.93      444.60    245.76 o 
  -1  35   6       91.97       66.70    132.89 o 
   0  35   6     1024.85      890.41    190.75 o 
   1  35   6      566.20      788.46    162.45 o 
   2  35   6     1440.76     1233.85    227.90 o 
   3  35   6      283.65      243.73    151.89 o 
  -2  36   6      122.09      -17.91    114.20 o 
  -1  36   6        2.22      -33.41    157.65 o 
   0  36   6      406.96      244.70    136.38 o 
   1  36   6       97.09      184.14    155.36 o 
 -13   0   7      344.42      315.36    234.18 o 
 -11   0   7     1624.11     1856.08    224.43 o 
  -9   0   7     2426.25     2141.97    196.53 o 
  -7   0   7    10675.86     9939.96    453.39 o 
  -5   0   7     3510.69     3681.97    463.46 o 
  -3   0   7     1674.87     2396.49    356.37 o 
  -1   0   7      916.64      619.16    114.07 o 
   1   0   7    14137.47    12090.01    746.45 o 
   3   0   7    31661.57    33565.82    969.19 o 
   5   0   7    19042.98    19250.54    403.64 o 
   7   0   7     7310.74     7470.30    295.57 o 
   9   0   7     4069.66     3930.50    229.25 o 
  11   0   7      740.36      347.09    145.33 o 
 -13   1   7       25.39      122.12    161.35 o 
 -12   1   7        0.50      -66.81    131.02 o 
 -11   1   7       58.96       95.77    101.76 o 
 -10   1   7       20.87      113.27     89.94 o 
  -9   1   7     1142.19     1149.77    129.59 o 
  -8   1   7       83.85        1.84     82.75 o 
  -7   1   7    10228.50    10436.74    297.92 o 
  -6   1   7       25.47       -5.59     74.61 o 
  -5   1   7    17464.78    16308.60    370.10 o 
  -4   1   7        9.28       72.98     41.31 o 
  -3   1   7    31069.08    32488.46    573.24 o 
  -2   1   7     2089.96     2446.61     80.90 o 
  -1   1   7    24787.60    26821.39    421.57 o 
   0   1   7      205.72      104.35     39.71 o 
   1   1   7    29796.86    29599.57    793.34 o 
   2   1   7      270.45      306.49     34.88 o 
   3   1   7     6475.28     7365.85    237.31 o 
   4   1   7     1299.16     1105.66     59.59 o 
   5   1   7     1329.27     1248.64     53.47 o 
   6   1   7      395.23      498.90     51.40 o 
   7   1   7       92.81       26.04     49.36 o 
   8   1   7      679.63     1122.72     76.09 o 
   9   1   7     1435.24     1649.24     96.27 o 
  10   1   7       22.14       42.52     62.73 o 
  11   1   7      608.75      575.63     94.15 o 
 -13   2   7      398.06      426.73    139.93 o 
 -12   2   7       43.30      181.99    112.44 o 
 -11   2   7     1755.88     1738.83    274.13 o 
 -10   2   7        3.90     -114.99    114.99 o 
  -9   2   7     4631.60     4835.56    217.05 o 
  -8   2   7       52.32       99.93     89.82 o 
  -7   2   7     2344.54     2556.08    193.87 o 
  -6   2   7       11.40      -38.80     53.20 o 
  -5   2   7     5510.58     5442.97    156.15 o 
  -4   2   7      958.03     1305.73     61.69 o 
  -3   2   7      752.33     1032.44     65.61 o 
  -2   2   7      513.64      719.09     74.53 o 
  -1   2   7     2264.91     2461.13    123.62 o 
   0   2   7     1093.75     1043.40     62.70 o 
   1   2   7    14442.27    11946.90    321.51 o 
   2   2   7      167.70      118.08     41.33 o 
   3   2   7    15755.92    17307.80    285.67 o 
   4   2   7       12.21       11.83     35.09 o 
   5   2   7    12453.86    13507.91    191.32 o 
   6   2   7      155.17      315.13     46.66 o 
   7   2   7     6949.21     7552.56    195.09 o 
   8   2   7        6.73      -43.53     59.48 o 
   9   2   7     3583.33     3783.61    145.62 o 
  10   2   7       62.10        8.15     81.01 o 
  11   2   7      730.59      531.04    115.23 o 
 -13   3   7       50.39      232.09    141.90 o 
 -12   3   7        2.65       60.29    146.88 o 
 -11   3   7       22.30      101.42    101.64 o 
 -10   3   7       36.73        2.02     91.36 o 
  -9   3   7      594.35      409.51    105.09 o 
  -8   3   7      108.30      101.61     71.35 o 
  -7   3   7     4650.87     4560.85    192.19 o 
  -6   3   7       49.38      -33.31     53.74 o 
  -5   3   7    18039.90    18015.77    405.52 o 
  -4   3   7      412.39      444.41     49.23 o 
  -3   3   7    37614.41    37123.75    710.60 o 
  -2   3   7      203.05      198.16     39.78 o 
  -1   3   7    67063.76    70714.50   1599.75 o 
   0   3   7      432.17      377.72     60.41 o 
   1   3   7    32797.82    33151.97    591.41 o 
   2   3   7      955.49     1106.63     57.36 o 
   3   3   7     6874.70     7372.60    139.22 o 
   4   3   7      572.47      767.71     50.62 o 
   5   3   7      726.37      828.15     43.08 o 
   6   3   7       50.54       34.97     48.92 o 
   7   3   7       86.55       39.79     56.69 o 
   8   3   7      965.84     1005.83     79.32 o 
   9   3   7      741.47      693.43     77.51 o 
  10   3   7      219.62      178.66     77.74 o 
  11   3   7      541.28      430.05    108.88 o 
 -13   4   7      584.75      878.14    209.17 o 
 -12   4   7        4.81     -111.18    111.18 o 
 -11   4   7     2061.57     2309.54    171.78 o 
 -10   4   7        2.82      -59.24     97.04 o 
  -9   4   7     2936.80     2458.83    162.07 o 
  -8   4   7       65.69       20.89     82.51 o 
  -7   4   7     7773.59     7964.82    270.79 o 
  -6   4   7        0.63      -33.35     77.86 o 
  -5   4   7     4888.00     5005.29    138.78 o 
  -4   4   7       19.93       68.97     41.85 o 
  -3   4   7      209.53      568.01     94.87 o 
  -2   4   7     3668.88     4204.51    104.79 o 
  -1   4   7     2141.96     1877.89     59.53 o 
   0   4   7     8225.46     8476.14    154.34 o 
   1   4   7    14579.96    14491.17    229.30 o 
   2   4   7       12.56       49.83     34.87 o 
   3   4   7    17755.46    18018.07    400.25 o 
   4   4   7     2154.68     1932.86     55.11 o 
   5   4   7    14574.01    14184.54    243.77 o 
   6   4   7       26.90       -3.70     36.61 o 
   7   4   7     4792.56     4764.77    143.27 o 
   8   4   7      147.15      215.68     63.93 o 
   9   4   7     2381.90     2339.04    137.52 o 
  10   4   7       96.13       88.26     70.75 o 
  11   4   7      579.72      421.23     99.94 o 
 -13   5   7       36.67     -209.57    209.57 o 
 -12   5   7       14.82       60.44    118.75 o 
 -11   5   7       33.60       -8.59    126.11 o 
 -10   5   7      120.21       61.92     95.17 o 
  -9   5   7     1904.75     2067.61    138.93 o 
  -8   5   7        7.50       -2.66     66.33 o 
  -7   5   7     6224.65     6341.89    196.26 o 
  -6   5   7      128.05       60.30     55.10 o 
  -5   5   7    18516.47    19297.19    410.61 o 
  -4   5   7      301.54      346.90     70.89 o 
  -3   5   7    30100.73    29868.01    588.26 o 
  -2   5   7     2285.18     1794.12     58.62 o 
  -1   5   7    21387.40    23705.90    438.98 o 
   0   5   7     1298.14     2063.79     81.29 o 
   1   5   7     9955.65    10885.93    167.46 o 
   2   5   7      218.09      351.07     43.53 o 
   3   5   7     9377.52    10444.23    191.16 o 
   4   5   7        0.50       19.04     43.80 o 
   5   5   7      690.27      767.33     66.24 o 
   6   5   7       58.17       84.02     70.20 o 
   7   5   7      612.59      486.66     59.22 o 
   8   5   7      240.84      353.58     58.93 o 
   9   5   7      669.63      705.20     79.54 o 
  10   5   7       57.18       81.13     66.80 o 
  11   5   7      573.58      513.42    107.84 o 
 -13   6   7      520.60      479.12    145.88 o 
 -12   6   7        4.20      172.71    123.55 o 
 -11   6   7     1086.57     1254.39    164.69 o 
 -10   6   7        5.72      -97.18     97.18 o 
  -9   6   7     3927.70     4039.56    222.69 o 
  -8   6   7       76.81       22.70     74.09 o 
  -7   6   7     3496.13     3683.63    215.83 o 
  -6   6   7       25.76       10.63     52.89 o 
  -5   6   7     7102.35     6858.02    268.19 o 
  -4   6   7       68.68       29.81     41.36 o 
  -3   6   7     1796.38     1853.35     79.73 o 
  -2   6   7      730.39      959.58     50.50 o 
  -1   6   7     3755.68     3339.66     74.01 o 
   0   6   7      171.70      277.58     33.36 o 
   1   6   7     9260.57     9560.75    138.88 o 
   2   6   7      138.28      166.88     28.43 o 
   3   6   7    12644.07    12259.41    168.66 o 
   4   6   7     1007.81     1148.27     46.07 o 
   5   6   7    16525.11    17719.90    355.33 o 
   6   6   7      111.87       37.65     46.90 o 
   7   6   7     8975.07     9731.61    214.48 o 
   8   6   7      627.26      666.63     69.53 o 
   9   6   7     2181.57     2247.74    125.36 o 
  10   6   7      206.13       86.40     68.06 o 
  11   6   7      738.86      592.75    101.92 o 
 -13   7   7       14.65       41.77    140.69 o 
 -12   7   7        0.00       95.12    250.19 o 
 -11   7   7       97.55      211.09    130.53 o 
 -10   7   7        0.46       23.02    101.56 o 
  -9   7   7     1362.28     1606.79    248.65 o 
  -8   7   7       30.05       73.23     77.72 o 
  -7   7   7     5585.05     5782.50    219.65 o 
  -6   7   7      110.65      126.28     67.65 o 
  -5   7   7    21759.17    22967.33    535.03 o 
  -4   7   7      143.13       82.65     53.23 o 
  -3   7   7    25140.12    25139.51    458.75 o 
  -2   7   7      683.53      648.72     49.93 o 
  -1   7   7    24557.45    26226.10    486.94 o 
   0   7   7      155.30      125.22     28.69 o 
   1   7   7    11220.54    12919.58    293.85 o 
   2   7   7     1082.72      951.28     30.30 o 
   3   7   7    12178.85    12520.36    161.19 o 
   4   7   7       81.78      166.63     48.34 o 
   5   7   7     1380.90     1691.10     79.85 o 
   6   7   7        9.41       -9.71     40.97 o 
   7   7   7      458.10      503.77     79.24 o 
   8   7   7       13.12      -20.10     54.42 o 
   9   7   7      487.63      551.92     71.60 o 
  10   7   7        2.31       52.30     73.82 o 
  11   7   7      722.74      693.65    163.78 o 
 -13   8   7      400.46      550.23    168.48 o 
 -12   8   7       26.64      -28.02    119.78 o 
 -11   8   7     1185.96     1402.49    145.94 o 
 -10   8   7       11.56      -85.61    110.96 o 
  -9   8   7     3114.79     3348.97    183.00 o 
  -8   8   7       32.74      130.92     79.39 o 
  -7   8   7     5342.31     4668.74    234.34 o 
  -6   8   7      180.54      358.47     64.81 o 
  -5   8   7      326.60      345.99     73.67 o 
  -4   8   7      206.47      289.97     61.44 o 
  -3   8   7     1414.15     1331.86    121.82 o 
  -2   8   7      151.02      131.30     53.13 o 
  -1   8   7     4172.49     3684.06    127.70 o 
   0   8   7       15.94       -5.96     26.29 o 
   1   8   7     4667.90     5125.16    100.13 o 
   2   8   7     2623.06     2614.12     39.31 o 
   3   8   7    15673.48    15679.66    254.45 o 
   4   8   7      389.69      407.14     35.93 o 
   5   8   7     9911.13    10036.56    209.67 o 
   6   8   7      107.52       72.11     51.41 o 
   7   8   7    10081.66    10684.26    293.51 o 
   8   8   7      215.07      174.85     48.77 o 
   9   8   7     2185.26     2300.79    164.78 o 
  10   8   7      174.01      200.28     99.89 o 
  11   8   7      530.95      243.15     91.27 o 
 -13   9   7       34.42       93.96    171.01 o 
 -12   9   7        4.39      -42.96    134.03 o 
 -11   9   7       20.01      -99.00    117.15 o 
 -10   9   7       47.41       95.98     89.39 o 
  -9   9   7      574.69      405.91     96.77 o 
  -8   9   7      327.27      259.61     78.48 o 
  -7   9   7     5997.47     6624.79    203.07 o 
  -6   9   7      362.91      277.90     69.62 o 
  -5   9   7    18500.60    17631.70    382.60 o 
  -4   9   7      415.11      511.01     57.35 o 
  -3   9   7    26039.48    27630.96    523.56 o 
  -2   9   7     5237.18     5353.44     99.32 o 
  -1   9   7    27548.27    27889.07    602.72 o 
   0   9   7      553.90      659.92     33.25 o 
   1   9   7    28457.00    29061.64    557.81 o 
   2   9   7     1346.67     1315.37     89.48 o 
   3   9   7     7892.45     8317.42    105.25 o 
   4   9   7      497.53      564.39     61.35 o 
   5   9   7     1056.15     1258.22     55.01 o 
   6   9   7      278.27      326.10     49.12 o 
   7   9   7        2.02      -16.44     57.21 o 
   8   9   7        5.52       41.13     68.86 o 
   9   9   7      318.76      410.52     75.82 o 
  10   9   7       65.31       35.82     63.29 o 
  11   9   7      715.45      418.06    112.41 o 
 -12  10   7       51.25      -53.85    111.92 o 
 -11  10   7     1135.40     1429.48    149.10 o 
 -10  10   7      193.35      399.16    117.97 o 
  -9  10   7     3845.39     4098.01    246.14 o 
  -8  10   7        3.08      -25.62     85.60 o 
  -7  10   7     5218.98     4389.73    177.38 o 
  -6  10   7      107.83       58.61     64.04 o 
  -5  10   7     1976.66     1631.17    147.33 o 
  -4  10   7       10.38       62.39     51.55 o 
  -3  10   7      921.95     1067.72     87.03 o 
  -2  10   7      162.75      224.77     41.70 o 
  -1  10   7      904.10      828.44     94.78 o 
   0  10   7       72.69       78.60     31.42 o 
   1  10   7    10474.93    10738.50    213.55 o 
   2  10   7      640.51      670.49     28.39 o 
   3  10   7    13824.30    13365.97    547.15 o 
   4  10   7      333.44      361.77     74.46 o 
   5  10   7     6867.45     7113.35    178.08 o 
   6  10   7     1369.96     1195.34     46.26 o 
   7  10   7     6889.58     6288.93    424.35 o 
   8  10   7       72.22       76.87     47.62 o 
   9  10   7     1632.48     1497.55     76.28 o 
  10  10   7        8.06      -46.18     78.98 o 
  11  10   7      465.80      289.58     75.72 o 
 -12  11   7        3.36     -128.16    128.16 o 
 -11  11   7       17.68        4.02     95.43 o 
 -10  11   7        0.73      -50.49    162.66 o 
  -9  11   7     1193.84     1537.62    265.67 o 
  -8  11   7       17.41      119.50     75.21 o 
  -7  11   7     3856.47     3705.71    188.11 o 
  -6  11   7      265.04      212.38     68.74 o 
  -5  11   7    12234.17    11215.84    267.25 o 
  -4  11   7     3861.88     3784.22    122.16 o 
  -3  11   7    20856.64    21658.68    418.96 o 
  -2  11   7     1461.91     1350.01     54.16 o 
  -1  11   7    19703.94    20608.48    368.88 o 
   0  11   7       32.27       22.09     44.18 o 
   1  11   7    12761.95    12477.44    529.54 o 
   2  11   7      258.48      393.76    114.40 o 
   3  11   7     3892.21     4083.31    236.87 o 
   4  11   7        2.09        1.53     93.00 o 
   5  11   7      193.39      200.14     43.53 o 
   6  11   7      703.40      762.82     53.20 o 
   7  11   7       36.87      -28.24     37.96 o 
   8  11   7       51.49      -41.67     49.09 o 
   9  11   7      414.56      363.43     55.49 o 
  10  11   7       60.64       58.18     68.30 o 
  11  11   7      747.82      639.18    115.00 o 
 -12  12   7        5.90     -125.20    125.20 o 
 -11  12   7     1439.73     2304.46    288.07 o 
 -10  12   7        2.93       50.84    106.02 o 
  -9  12   7     2577.31     2753.49    275.68 o 
  -8  12   7        4.38      -29.48    103.18 o 
  -7  12   7     3722.48     3193.80    156.25 o 
  -6  12   7      735.88      843.61     79.73 o 
  -5  12   7     3645.82     3573.07    156.07 o 
  -4  12   7      298.76      273.77     60.57 o 
  -3  12   7      318.61      289.00     85.84 o 
  -2  12   7       81.27      143.61     61.03 o 
  -1  12   7      998.49     1048.68     56.86 o 
   0  12   7       57.96       41.25     33.85 o 
   1  12   7    10693.58    11085.29    419.05 o 
   2  12   7       48.41       52.96    102.26 o 
   3  12   7    13422.75    14354.96    536.21 o 
   4  12   7      424.19      428.99    119.04 o 
   5  12   7     9074.50     8371.32    415.75 o 
   6  12   7     2824.29     2237.79    185.97 o 
   7  12   7     5018.36     4542.09    315.02 o 
   8  12   7      171.09      188.44     58.32 o 
   9  12   7     2259.03     2279.47    138.28 o 
  10  12   7        3.85       10.19     47.85 o 
  11  12   7      417.26      249.47    175.24 o 
 -12  13   7       12.16       99.41    127.17 o 
 -11  13   7       32.92      109.76    145.96 o 
 -10  13   7        3.38       38.96     98.95 o 
  -9  13   7      986.56      787.41    216.19 o 
  -8  13   7       14.10      -48.54     79.10 o 
  -7  13   7     4652.59     4210.00    181.29 o 
  -6  13   7     1042.57     1085.91    152.24 o 
  -5  13   7    10346.92    10622.53    310.56 o 
  -4  13   7     1014.97      888.57     73.60 o 
  -3  13   7    21677.29    22630.14    424.90 o 
  -2  13   7      748.10      847.79     60.28 o 
  -1  13   7    27830.71    28049.65    547.34 o 
   0  13   7      601.16      501.31     55.55 o 
   1  13   7    19325.93    19966.21    696.06 o 
   2  13   7      155.56      171.90    113.59 o 
   3  13   7     6727.41     6823.19    340.56 o 
   4  13   7       41.61      172.54    111.58 o 
   5  13   7       52.53      -24.09    110.33 o 
   6  13   7        0.45       22.08     52.39 o 
   7  13   7       77.27       91.21     55.51 o 
   8  13   7        1.87      -17.09     49.92 o 
   9  13   7      530.98      442.45     54.28 o 
  10  13   7       33.37       43.85     62.32 o 
  11  13   7      355.10      221.86    120.22 o 
 -12  14   7        1.80      -86.13    127.83 o 
 -11  14   7     1030.61     1159.08    143.71 o 
 -10  14   7      112.06       77.40     89.42 o 
  -9  14   7     1610.01     1513.22    159.77 o 
  -8  14   7       55.91       56.06     90.68 o 
  -7  14   7     2101.62     2075.70    142.29 o 
  -6  14   7       31.33       -4.52     73.76 o 
  -5  14   7     1038.00     1072.06     88.00 o 
  -4  14   7      238.07      333.12     60.63 o 
  -3  14   7       53.35      185.84     54.91 o 
  -2  14   7        3.36       35.66     41.69 o 
  -1  14   7     1145.13     1389.85     63.34 o 
   0  14   7       89.57      122.00     15.15 o 
   1  14   7     8089.78     6997.65    299.98 o 
   2  14   7     1006.21      919.63    152.82 o 
   3  14   7     7868.71     8176.22    625.07 o 
   4  14   7      511.71      697.48    141.76 o 
   5  14   7    13846.98    14538.89    576.73 o 
   6  14   7     1315.01      874.00    133.28 o 
   7  14   7     4324.42     3265.42    509.56 o 
   8  14   7      113.07      155.74     47.02 o 
   9  14   7     1616.63     1216.42    215.54 o 
  10  14   7        6.82       35.89    168.39 o 
 -12  15   7        0.79      -23.13    119.78 o 
 -11  15   7        3.84      -37.26    114.03 o 
 -10  15   7        8.15      -48.69    173.20 o 
  -9  15   7      207.76       71.00     80.25 o 
  -8  15   7      159.01      170.74    110.07 o 
  -7  15   7     2055.28     2053.40    116.41 o 
  -6  15   7     1348.79      984.58    110.09 o 
  -5  15   7     6286.44     6894.17    396.40 o 
  -4  15   7      393.32      161.00     64.98 o 
  -3  15   7    16374.25    17470.39    363.14 o 
  -2  15   7      111.52      124.83     35.02 o 
  -1  15   7    17293.50    18406.47    288.13 o 
   0  15   7     3546.35     3600.52    189.98 o 
   1  15   7    13721.33    15342.69    584.08 o 
   2  15   7       45.77       84.74    148.17 o 
   3  15   7     4228.60     4656.99    293.10 o 
   4  15   7     1495.27     1989.35    409.30 o 
   5  15   7      873.73      698.47    139.37 o 
   6  15   7      107.28        0.54     47.86 o 
   7  15   7        1.38       -4.64     27.96 o 
   8  15   7       31.16       18.71     40.04 o 
   9  15   7      304.00       77.26    104.51 o 
  10  15   7      130.63       34.79    189.50 o 
 -12  16   7       52.24        2.55    109.28 o 
 -11  16   7      755.06      653.65    142.77 o 
 -10  16   7      100.07       64.70     93.05 o 
  -9  16   7     1521.92     1506.59    221.37 o 
  -8  16   7       53.24       55.32     66.62 o 
  -7  16   7     2858.67     3070.12    133.78 o 
  -6  16   7      516.55      706.29     74.18 o 
  -5  16   7     3758.54     3401.75    109.67 o 
  -4  16   7        0.42      -36.67     43.55 o 
  -3  16   7      248.74      132.31     69.39 o 
  -2  16   7        1.90       -1.17     36.22 o 
  -1  16   7      886.39      955.37     35.07 o 
   0  16   7       52.47       58.98     20.55 o 
   1  16   7     3796.51     3844.69    202.57 o 
   2  16   7      203.34      113.65    140.55 o 
   3  16   7     7435.74     8151.27    489.37 o 
   4  16   7      560.38      873.61    175.04 o 
   5  16   7     9466.22    11110.61    436.92 o 
   6  16   7      412.98      353.65    144.83 o 
   7  16   7     3017.62     2606.83    457.33 o 
   8  16   7      302.07      166.89     41.27 o 
   9  16   7     1080.08      901.62    178.61 o 
  10  16   7       84.68      225.36    160.39 o 
 -11  17   7        7.30      -19.43    108.15 o 
 -10  17   7       12.02       19.15     97.92 o 
  -9  17   7      212.34      209.75     99.88 o 
  -8  17   7      153.42      236.49     80.24 o 
  -7  17   7     2817.59     2643.34    252.59 o 
  -6  17   7      216.24      108.35     68.89 o 
  -5  17   7     8703.59     9129.23    331.34 o 
  -4  17   7      444.46      330.17     48.03 o 
  -3  17   7    19773.13    18917.44    380.47 o 
  -2  17   7     1870.69     1750.78     66.64 o 
  -1  17   7    17456.93    16208.34    332.32 o 
   0  17   7      849.02      487.72    109.40 o 
   1  17   7     9666.47    10442.08    364.25 o 
   2  17   7      414.65      565.06    150.58 o 
   3  17   7     4910.99     4992.74    408.29 o 
   4  17   7      838.02      808.64    177.48 o 
   5  17   7     1448.12     1508.52    177.07 o 
   6  17   7      176.39      137.34    162.51 o 
   7  17   7      116.60      -10.31     61.27 o 
   8  17   7        2.90       49.61     69.62 o 
   9  17   7      339.87      324.13    184.71 o 
  10  17   7       48.13      114.25    188.12 o 
 -11  18   7      953.43      622.38    135.43 o 
 -10  18   7       37.77      186.48    111.03 o 
  -9  18   7     1630.31     1936.30    128.50 o 
  -8  18   7       80.80      -46.40     72.49 o 
  -7  18   7     2347.92     2321.14    121.54 o 
  -6  18   7       36.96      -58.54     58.54 o 
  -5  18   7     1354.85     1062.97     74.17 o 
  -4  18   7     1258.22     1445.96     94.72 o 
  -3  18   7      100.28      -12.29     53.73 o 
  -2  18   7      123.66       68.84     41.27 o 
  -1  18   7     2880.69     2792.30     67.61 o 
   0  18   7     1599.29     1392.83     85.94 o 
   1  18   7     4610.54     4538.85    255.23 o 
   2  18   7       24.77      -97.04    129.80 o 
   3  18   7     6464.37     7187.36    642.70 o 
   4  18   7     2061.62     2190.07    242.10 o 
   5  18   7     6322.42     7457.69    348.56 o 
   6  18   7      646.90      663.75    202.85 o 
   7  18   7     2939.39     2173.11    781.26 o 
   8  18   7      267.18      351.22    149.63 o 
   9  18   7     1318.91     1387.59    257.23 o 
  10  18   7       14.32     -125.05    162.70 o 
 -11  19   7       15.36       10.80    110.76 o 
 -10  19   7        1.95       80.63    110.10 o 
  -9  19   7      348.97      442.65    109.50 o 
  -8  19   7        8.95       18.64     81.87 o 
  -7  19   7     2830.13     3207.89    220.72 o 
  -6  19   7       84.73      132.07     74.17 o 
  -5  19   7     4982.81     4744.19    200.28 o 
  -4  19   7     1989.79     1888.43    116.32 o 
  -3  19   7     8379.48     8670.15    166.26 o 
  -2  19   7      389.19      347.34     41.50 o 
  -1  19   7    13607.36    13095.27    372.53 o 
   0  19   7      874.81      772.76    121.85 o 
   1  19   7    10204.05    10793.93    408.39 o 
   2  19   7       61.02      122.03    176.18 o 
   3  19   7      731.36      665.80    292.77 o 
   4  19   7       94.30      197.21    155.92 o 
   5  19   7      596.54      753.56    153.76 o 
   6  19   7       31.84       92.01    182.60 o 
   7  19   7       10.90     -164.61    164.61 o 
   8  19   7      131.18      297.24    139.02 o 
   9  19   7      185.46       69.88    155.83 o 
  10  19   7       23.78      167.65    199.11 o 
 -11  20   7      722.60      761.18    222.68 o 
 -10  20   7       17.78       -5.05     99.03 o 
  -9  20   7     1323.23     1512.05    213.88 o 
  -8  20   7       61.02      -17.09     78.56 o 
  -7  20   7      764.17      503.02     86.48 o 
  -6  20   7      170.57      191.37     72.07 o 
  -5  20   7      572.14      315.09     85.70 o 
  -4  20   7       17.40       52.98     58.71 o 
  -3  20   7       23.68       56.49     43.05 o 
  -2  20   7      279.30      264.11     44.32 o 
  -1  20   7      319.71      326.20     34.82 o 
   0  20   7       69.31       85.73     71.58 o 
   1  20   7     3497.90     3553.12    218.08 o 
   2  20   7       25.83     -228.02    228.02 o 
   3  20   7     7574.03     7680.38    441.45 o 
   4  20   7     1313.49     1467.69    224.07 o 
   5  20   7     3187.69     3607.27    657.60 o 
   6  20   7      546.30      576.18    173.21 o 
   7  20   7     2688.77     3032.79    343.32 o 
   8  20   7      268.80      386.53    165.04 o 
   9  20   7     1219.87     1673.80    246.97 o 
 -11  21   7        0.27      -39.35    104.18 o 
 -10  21   7       19.13      153.07    118.38 o 
  -9  21   7      260.78      212.34    105.66 o 
  -8  21   7       32.72      136.53     92.64 o 
  -7  21   7     1347.85     1633.00    129.47 o 
  -6  21   7       64.40      132.84     62.26 o 
  -5  21   7     5705.83     6159.84    172.60 o 
  -4  21   7     1160.82     1081.18     96.54 o 
  -3  21   7     6539.33     6346.86    157.32 o 
  -2  21   7      973.69      852.05     64.20 o 
  -1  21   7    10973.88    11101.42    330.12 o 
   0  21   7      505.40      482.85     34.96 o 
   1  21   7     5196.16     5240.67    364.25 o 
   2  21   7      415.45      233.39    150.31 o 
   3  21   7     1953.15     2118.00    300.16 o 
   4  21   7       88.20     -107.17    155.52 o 
   5  21   7      552.99      705.50    244.05 o 
   6  21   7        3.83     -161.36    161.36 o 
   7  21   7        5.18      -60.13    184.68 o 
   8  21   7      247.44      367.67    169.14 o 
   9  21   7      272.07      526.32    200.93 o 
 -10  22   7       70.48       48.40    118.68 o 
  -9  22   7     1124.72     1059.59    157.09 o 
  -8  22   7       84.98      112.84     94.64 o 
  -7  22   7     1323.15     1185.18    108.12 o 
  -6  22   7        8.70       -1.65     59.16 o 
  -5  22   7      466.60      431.58     82.51 o 
  -4  22   7      429.12      479.97     71.02 o 
  -3  22   7        3.10       12.60     53.92 o 
  -2  22   7      190.35      243.85     44.65 o 
  -1  22   7      402.25      458.51     46.84 o 
   0  22   7      446.26      492.15     58.10 o 
   1  22   7     1669.14     1914.44    200.12 o 
   2  22   7      601.40      622.73    175.10 o 
   3  22   7     4003.98     4919.60    519.71 o 
   4  22   7      714.65      642.32    228.46 o 
   5  22   7     3477.96     4130.21    438.02 o 
   6  22   7      543.58     1029.87    207.55 o 
   7  22   7     2004.17     2570.53    339.84 o 
   8  22   7      200.34       59.43    194.02 o 
   9  22   7      882.03     1393.87    298.34 o 
 -10  23   7       30.10       71.81     94.20 o 
  -9  23   7      161.09       44.99     97.08 o 
  -8  23   7      177.61       -7.07     86.05 o 
  -7  23   7     1104.46     1511.81    144.38 o 
  -6  23   7      634.97      684.26     85.92 o 
  -5  23   7     4419.34     4172.74    149.33 o 
  -4  23   7      894.49      788.90    106.19 o 
  -3  23   7     7261.13     6790.27    212.35 o 
  -2  23   7      180.28      157.19     41.87 o 
  -1  23   7     6141.65     5445.79    207.93 o 
   0  23   7      245.47      237.83     36.06 o 
   1  23   7     4839.69     5062.97    305.31 o 
   2  23   7       87.66      103.40    129.03 o 
   3  23   7     4282.61     4588.03    434.03 o 
   4  23   7        1.79      210.96    234.21 o 
   5  23   7      574.98      356.16    227.94 o 
   6  23   7       28.50      220.19    224.95 o 
   7  23   7       19.71     -175.79    175.79 o 
   8  23   7      114.88      361.09    226.80 o 
   9  23   7       46.73      278.10    349.17 o 
 -10  24   7       42.78       11.37     90.47 o 
  -9  24   7     1004.04      937.74    136.59 o 
  -8  24   7      139.36       85.13     78.73 o 
  -7  24   7     1063.59      843.82    112.66 o 
  -6  24   7      112.53      111.01     70.63 o 
  -5  24   7      959.39      778.81    146.93 o 
  -4  24   7      251.75      382.37     70.66 o 
  -3  24   7        7.26       19.41     58.21 o 
  -2  24   7        2.84       50.36     29.92 o 
  -1  24   7      697.50      643.60     59.47 o 
   0  24   7       30.70       54.45     33.21 o 
   1  24   7     1054.36      907.71    165.90 o 
   2  24   7     2620.01     3314.62    260.88 o 
   3  24   7     3242.64     3327.57    374.12 o 
   4  24   7      505.81      878.94    254.04 o 
   5  24   7     2649.61     3426.56    406.64 o 
   6  24   7      146.13     -210.65    228.70 o 
   7  24   7     1599.40     1906.93    273.06 o 
   8  24   7      136.76     -127.52    170.26 o 
  -9  25   7      133.56      328.76    114.94 o 
  -8  25   7       95.27      104.30     81.87 o 
  -7  25   7      789.83      921.06    122.39 o 
  -6  25   7      317.61      230.24     76.63 o 
  -5  25   7     3297.56     3535.54    236.17 o 
  -4  25   7       83.89       26.57     83.83 o 
  -3  25   7     4871.21     4932.41    148.29 o 
  -2  25   7     1850.60     1827.19     73.34 o 
  -1  25   7     5175.54     5180.48    289.62 o 
   0  25   7      621.88      827.11     80.22 o 
   1  25   7     2993.63     3312.15    263.04 o 
   2  25   7       63.41      125.51    127.02 o 
   3  25   7     2020.30     2302.80    276.53 o 
   4  25   7       24.04      122.29    344.66 o 
   5  25   7       17.80      -55.74    173.40 o 
   6  25   7        0.65      -67.47    224.25 o 
   7  25   7        3.83     -269.63    269.63 o 
   8  25   7       37.07      277.38    246.89 o 
  -9  26   7      742.86      568.91    132.40 o 
  -8  26   7      171.32      219.78    110.89 o 
  -7  26   7      885.04      606.72    109.20 o 
  -6  26   7      145.30       22.91     87.99 o 
  -5  26   7       92.29       81.48    109.07 o 
  -4  26   7        1.13      -16.93     62.30 o 
  -3  26   7        6.24       38.03     59.70 o 
  -2  26   7       49.91       35.69     38.49 o 
  -1  26   7      202.79      218.69     76.63 o 
   0  26   7      548.07      496.28     73.27 o 
   1  26   7     1964.22     2381.47    206.56 o 
   2  26   7     1463.04     1619.03    193.34 o 
   3  26   7     2500.86     2617.59    295.98 o 
   4  26   7      231.66      478.79    199.50 o 
   5  26   7     2254.71     2892.72    333.99 o 
   6  26   7      170.61      233.19    247.78 o 
   7  26   7     1360.23     1622.18    425.16 o 
  -9  27   7      140.81       59.56    122.16 o 
  -8  27   7       62.80       88.83    101.54 o 
  -7  27   7      639.40      509.18    106.87 o 
  -6  27   7       86.82       98.98     71.19 o 
  -5  27   7     2155.54     2268.24    140.10 o 
  -4  27   7      274.39      282.70    100.72 o 
  -3  27   7     5593.90     5822.46    152.39 o 
  -2  27   7     1535.99     1875.63    155.64 o 
  -1  27   7     4045.23     3935.96    181.89 o 
   0  27   7      140.45      147.36     86.93 o 
   1  27   7     3313.89     3548.48    286.18 o 
   2  27   7      184.12      221.10    159.27 o 
   3  27   7     1553.99     1841.62    339.95 o 
   4  27   7      129.07     -250.28    250.28 o 
   5  27   7      207.83      271.99    235.52 o 
   6  27   7       74.84       41.06    189.80 o 
   7  27   7       14.06     -336.62    336.62 o 
  -8  28   7       57.23       49.25    102.59 o 
  -7  28   7      524.48      466.86     96.24 o 
  -6  28   7       56.07       68.68     76.57 o 
  -5  28   7      416.67      389.89    105.21 o 
  -4  28   7        0.94       34.48     49.04 o 
  -3  28   7      113.08       89.38     47.67 o 
  -2  28   7      397.22      397.98    111.62 o 
  -1  28   7       94.69       24.64     82.09 o 
   0  28   7      324.52      340.74     56.81 o 
   1  28   7     1409.15     1594.89    190.87 o 
   2  28   7      567.55      732.40    162.83 o 
   3  28   7     1446.01     1494.92    322.20 o 
   4  28   7      522.23      534.11    275.94 o 
   5  28   7     1393.29     1820.84    409.14 o 
   6  28   7      312.13      405.18    240.10 o 
   7  28   7     1380.68     1357.96    389.38 o 
  -8  29   7       85.90      230.08    110.60 o 
  -7  29   7      399.16      261.86    144.76 o 
  -6  29   7       90.01      102.74     88.36 o 
  -5  29   7     1070.25      965.32    149.43 o 
  -4  29   7      243.60      140.93     68.59 o 
  -3  29   7     2452.47     2102.84    143.77 o 
  -2  29   7      806.57      864.81     92.41 o 
  -1  29   7     3751.34     3845.44    390.79 o 
   0  29   7       63.29      122.72    135.19 o 
   1  29   7     2606.90     2572.80    253.17 o 
   2  29   7       52.86      -60.86    149.01 o 
   3  29   7      695.97      741.34    174.46 o 
   4  29   7      352.83      265.52    196.66 o 
   5  29   7      114.29     -274.28    274.28 o 
   6  29   7        5.68      -23.95    293.58 o 
  -7  30   7      554.04      535.91    100.79 o 
  -6  30   7       46.23      173.02     82.86 o 
  -5  30   7      327.05      220.60     82.83 o 
  -4  30   7        6.69       13.25     65.23 o 
  -3  30   7      115.99       47.49     44.23 o 
  -2  30   7      372.87      315.85     81.41 o 
  -1  30   7       36.30       99.78     37.04 o 
   0  30   7      382.87      496.31    147.08 o 
   1  30   7     1290.50     1337.63    207.99 o 
   2  30   7      459.97      270.66    194.92 o 
   3  30   7      769.59      887.45    184.24 o 
   4  30   7      425.25      541.17    219.37 o 
   5  30   7      997.57     1406.13    344.12 o 
   6  30   7      178.82     -358.33    358.33 o 
  -7  31   7      298.70      220.92     97.81 o 
  -6  31   7      152.32      169.02    108.12 o 
  -5  31   7      869.42      920.12    123.20 o 
  -4  31   7      320.78      332.43     69.62 o 
  -3  31   7     2127.35     1966.06    147.74 o 
  -2  31   7      208.97      215.47     73.44 o 
  -1  31   7     2464.65     3054.09    500.24 o 
   0  31   7      617.24      759.47    225.74 o 
   1  31   7     1891.69     2316.16    389.37 o 
   2  31   7      242.07      368.26    167.40 o 
   3  31   7      549.53      443.87    183.92 o 
   4  31   7        6.79      -18.56    177.29 o 
   5  31   7      116.66       58.55    258.16 o 
  -6  32   7       79.54       88.94     74.80 o 
  -5  32   7      147.77       83.24     72.97 o 
  -4  32   7        3.10       21.07     89.88 o 
  -3  32   7        2.28      127.93     86.36 o 
  -2  32   7       72.54      121.78    162.26 o 
  -1  32   7      167.56      455.69    166.49 o 
   0  32   7      275.42      401.85    207.30 o 
   1  32   7      325.64      379.30    174.92 o 
   2  32   7      558.12      809.04    175.03 o 
   3  32   7      658.98      681.20    202.93 o 
   4  32   7      491.59      925.46    332.07 o 
  -5  33   7      975.77     1014.66    132.96 o 
  -4  33   7      229.84      134.54     83.62 o 
  -3  33   7     1719.72     1522.33    182.91 o 
  -2  33   7       55.65      353.64    161.05 o 
  -1  33   7     1608.64     1373.06    303.98 o 
   0  33   7      854.20      852.18    226.62 o 
   1  33   7     1194.11     1012.29    182.06 o 
   2  33   7      284.40      169.67    170.95 o 
   3  33   7      490.57      443.10    171.91 o 
   4  33   7        5.37     -195.16    195.16 o 
  -4  34   7        2.21        1.08     82.01 o 
  -3  34   7        5.37      -17.21    137.86 o 
  -2  34   7       35.85      -85.50    180.39 o 
  -1  34   7      187.89      261.77    139.52 o 
   0  34   7      378.61      167.17    151.64 o 
   1  34   7      166.47      207.96    243.40 o 
   2  34   7      220.27      150.86    203.15 o 
   3  34   7      776.59      927.57    282.36 o 
  -3  35   7      755.90      728.45    183.18 o 
  -2  35   7       79.41      214.69    138.02 o 
  -1  35   7     1033.98     1028.46    208.22 o 
   0  35   7      345.57      350.40    152.58 o 
   1  35   7      987.59      882.27    206.23 o 
 -12   0   8      649.01      385.60    227.26 o 
 -10   0   8     1139.02     1678.17    405.03 o 
  -8   0   8      847.42      746.58    185.29 o 
  -6   0   8      287.67      155.99    102.13 o 
  -4   0   8     3758.61     3304.15    304.13 o 
  -2   0   8    18778.86    16054.01    445.47 o 
   0   0   8    42671.96    43775.39   1627.49 o 
   2   0   8    27666.37    27963.16    588.68 o 
   4   0   8    18615.11    19751.49    953.26 o 
   6   0   8     8529.06     8748.59    319.16 o 
   8   0   8     1331.49     1080.20    134.24 o 
  10   0   8        4.72       39.02     89.73 o 
 -13   1   8        5.06       33.52    130.85 o 
 -12   1   8      330.34      182.71    131.35 o 
 -11   1   8       22.95       -6.63    121.05 o 
 -10   1   8     1685.18     1558.31    156.45 o 
  -9   1   8        2.50       79.71    100.67 o 
  -8   1   8     9521.48     9451.81    281.33 o 
  -7   1   8      491.05      656.44     81.99 o 
  -6   1   8    18206.00    17273.73    405.74 o 
  -5   1   8       28.14       14.11     48.85 o 
  -4   1   8    17113.83    16635.45    310.07 o 
  -3   1   8     1763.17     1663.76     81.28 o 
  -2   1   8    25101.21    25516.30    440.88 o 
  -1   1   8      175.92      214.86     46.73 o 
   0   1   8     9933.25    10817.48    353.26 o 
   1   1   8       72.06      149.99     47.53 o 
   2   1   8       23.96        1.67     38.34 o 
   3   1   8      158.13      234.90     54.38 o 
   4   1   8     3257.00     3438.79    106.58 o 
   5   1   8      109.97      100.27     46.40 o 
   6   1   8     2854.63     3074.57    125.66 o 
   7   1   8        0.54       67.43     61.68 o 
   8   1   8     3640.98     3552.87    145.16 o 
   9   1   8       34.35       90.90     58.80 o 
  10   1   8     1190.20     1013.63     99.71 o 
  11   1   8        2.54      137.95     80.98 o 
 -13   2   8        1.49       80.85    138.15 o 
 -12   2   8      553.71      433.74    132.04 o 
 -11   2   8       12.96     -107.02    107.02 o 
 -10   2   8      842.51      875.42    151.46 o 
  -9   2   8        8.97      -11.90     80.06 o 
  -8   2   8       14.52       27.82     83.25 o 
  -7   2   8      107.55      112.91     67.80 o 
  -6   2   8      807.49      680.15    101.57 o 
  -5   2   8        8.61       21.00     54.77 o 
  -4   2   8     2005.31     1643.13    116.03 o 
  -3   2   8      511.29      649.62     55.52 o 
  -2   2   8    20144.78    17987.68    349.62 o 
  -1   2   8       96.77       51.03     37.56 o 
   0   2   8    30920.72    30267.75    706.68 o 
   1   2   8       71.32      139.15     46.95 o 
   2   2   8    41992.70    40940.96    699.58 o 
   3   2   8       59.65       18.79     38.15 o 
   4   2   8    17849.81    20199.04    394.15 o 
   5   2   8       74.54       68.64     43.20 o 
   6   2   8     7206.66     7241.00    198.00 o 
   7   2   8       41.39       83.13     47.12 o 
   8   2   8     2332.07     2123.52    210.72 o 
   9   2   8       19.89       46.93     58.02 o 
  10   2   8      100.97       74.91     69.88 o 
  11   2   8        5.23       12.10    122.92 o 
 -13   3   8        0.48      -16.77    146.40 o 
 -12   3   8      321.92      141.50    138.32 o 
 -11   3   8        7.31       -5.70    118.85 o 
 -10   3   8     1357.94     1532.06    153.39 o 
  -9   3   8       10.19       48.98     87.96 o 
  -8   3   8     3738.32     3483.11    192.20 o 
  -7   3   8      196.37       89.78     86.69 o 
  -6   3   8    13041.46    12816.23    314.28 o 
  -5   3   8        9.59      -38.47     54.83 o 
  -4   3   8    16876.21    16472.11    330.91 o 
  -3   3   8        4.85      -11.94     43.48 o 
  -2   3   8    10794.80    11343.52    194.84 o 
  -1   3   8      466.81      440.30     57.75 o 
   0   3   8     3070.40     3227.89    238.14 o 
   1   3   8      355.93      300.92     49.41 o 
   2   3   8      168.80      106.52     36.71 o 
   3   3   8        1.82        2.09     30.68 o 
   4   3   8     1029.53      888.94     69.65 o 
   5   3   8      179.86      217.50     56.80 o 
   6   3   8     1580.18     1652.73     81.23 o 
   7   3   8      207.02      327.79     55.09 o 
   8   3   8     1953.24     2182.24    145.94 o 
   9   3   8       12.74       82.85     74.22 o 
  10   3   8     1025.90     1130.57    118.67 o 
  11   3   8        4.28       54.83     87.19 o 
 -13   4   8        0.32      -55.98    154.73 o 
 -12   4   8      593.31      479.56    147.86 o 
 -11   4   8       23.86      105.86    101.84 o 
 -10   4   8      323.28      342.88    106.67 o 
  -9   4   8       11.79      -25.88     87.06 o 
  -8   4   8       28.26       63.35     77.82 o 
  -7   4   8      245.52      249.86     72.09 o 
  -6   4   8      709.18      558.39     86.13 o 
  -5   4   8       59.52      -25.24     55.99 o 
  -4   4   8     8136.84     8189.41    200.65 o 
  -3   4   8      417.99      460.29     54.46 o 
  -2   4   8    10507.36    11133.79    188.77 o 
  -1   4   8       48.67      174.16     46.23 o 
   0   4   8    21051.54    21246.61    517.22 o 
   1   4   8      386.47      422.90    101.98 o 
   2   4   8    16658.67    16448.08    334.20 o 
   3   4   8       98.71      116.90     39.86 o 
   4   4   8    20790.21    21721.03    472.52 o 
   5   4   8       79.70       98.59     40.69 o 
   6   4   8     5289.24     5537.12    177.39 o 
   7   4   8        4.48        2.55     40.87 o 
   8   4   8     1234.63     1365.59    168.60 o 
   9   4   8      109.46      188.48     61.10 o 
  10   4   8      331.41      319.95     72.02 o 
  11   4   8        0.34      126.25     88.60 o 
 -13   5   8        0.04     -128.20    128.20 o 
 -12   5   8      480.91      663.50    156.20 o 
 -11   5   8       12.09       90.12    121.05 o 
 -10   5   8     2279.98     2673.76    207.25 o 
  -9   5   8       10.04      -97.58    126.54 o 
  -8   5   8     7811.61     7802.86    292.40 o 
  -7   5   8      323.86      239.82     81.69 o 
  -6   5   8    11514.49    11417.42    286.59 o 
  -5   5   8      867.30      846.68     69.17 o 
  -4   5   8    17744.30    17212.91    352.47 o 
  -3   5   8        2.02        5.58     41.34 o 
  -2   5   8     9341.28    10145.44    209.40 o 
  -1   5   8      205.04      199.11     38.49 o 
   0   5   8     4380.92     4959.20    291.15 o 
   1   5   8       23.91       65.28     29.89 o 
   2   5   8      248.35      351.72     35.58 o 
   3   5   8       27.35       49.51     51.45 o 
   4   5   8     1328.52     1108.63     58.31 o 
   5   5   8       54.76       15.62     33.44 o 
   6   5   8     6061.29     6206.50    179.70 o 
   7   5   8       29.72        5.14     47.93 o 
   8   5   8     1635.08     1677.20    114.61 o 
   9   5   8        1.07       78.16     64.70 o 
  10   5   8     1085.25      868.11    111.83 o 
  11   5   8        4.73       19.50     75.42 o 
 -13   6   8        0.22       35.69    160.41 o 
 -12   6   8      495.78      377.13    149.92 o 
 -11   6   8        3.13     -110.38    110.38 o 
 -10   6   8      435.62      415.06    134.50 o 
  -9   6   8       85.24       86.70    100.81 o 
  -8   6   8      980.83      848.01    112.88 o 
  -7   6   8       33.14       33.45     70.66 o 
  -6   6   8      148.17      128.52     73.89 o 
  -5   6   8      280.11      226.45     74.44 o 
  -4   6   8     4441.88     4263.77    129.88 o 
  -3   6   8        5.04       83.64     53.83 o 
  -2   6   8    28013.38    27627.45    520.41 o 
  -1   6   8      882.31      750.77     55.48 o 
   0   6   8    24342.63    23235.07    485.10 o 
   1   6   8      262.45      345.08     34.92 o 
   2   6   8    24465.53    25379.10    386.81 o 
   3   6   8      324.52      399.49     31.91 o 
   4   6   8    20197.54    19355.32    465.29 o 
   5   6   8       32.60       70.50     68.79 o 
   6   6   8     7463.01     8212.29    182.40 o 
   7   6   8       74.23      119.24     43.87 o 
   8   6   8      981.79      942.17     81.67 o 
   9   6   8        5.41       -0.01     54.76 o 
  10   6   8       99.30      -60.28     65.48 o 
  11   6   8        6.58      -31.15     70.87 o 
 -12   7   8      250.70       71.89    132.23 o 
 -11   7   8        0.84       16.14    188.65 o 
 -10   7   8     2162.80     2599.68    169.39 o 
  -9   7   8        7.83      -94.15     94.15 o 
  -8   7   8     3683.22     3377.13    168.50 o 
  -7   7   8      246.38      245.87     89.25 o 
  -6   7   8    14391.27    14064.44    347.35 o 
  -5   7   8      194.00      221.96     57.74 o 
  -4   7   8    21614.98    21311.73    411.90 o 
  -3   7   8      969.60      878.13     63.97 o 
  -2   7   8    12337.11    12710.44    269.05 o 
  -1   7   8       97.09       92.78     38.89 o 
   0   7   8     1984.56     2455.93    202.51 o 
   1   7   8       78.09       66.16     26.84 o 
   2   7   8      187.47      374.15     33.63 o 
   3   7   8      142.70      133.96     24.27 o 
   4   7   8      547.69      350.88     44.80 o 
   5   7   8        5.01      -40.04     66.86 o 
   6   7   8     2185.47     1739.53     73.15 o 
   7   7   8      127.09      111.32     42.64 o 
   8   7   8     2567.26     2951.94    114.15 o 
   9   7   8       29.54       72.30     55.19 o 
  10   7   8     1492.21     1290.14    163.11 o 
  11   7   8        4.62      -23.27     65.35 o 
 -12   8   8      532.71      683.20    164.65 o 
 -11   8   8        0.47      -18.13    104.96 o 
 -10   8   8      891.59      856.90    145.00 o 
  -9   8   8       20.90      124.56     84.12 o 
  -8   8   8      393.56      288.98     95.39 o 
  -7   8   8        5.80      117.27     68.05 o 
  -6   8   8     1407.38     1878.96    246.27 o 
  -5   8   8      311.66      248.52     73.48 o 
  -4   8   8     4384.75     3906.14    156.78 o 
  -3   8   8      384.20      334.53     57.17 o 
  -2   8   8     9285.24     9266.22    205.99 o 
  -1   8   8      284.21      370.71     58.03 o 
   0   8   8    23847.24    22443.51    458.26 o 
   1   8   8      414.61      465.13     26.24 o 
   2   8   8    26182.45    27335.96    423.05 o 
   3   8   8      187.81      236.56     24.69 o 
   4   8   8    14205.00    13869.09    707.43 o 
   5   8   8       14.75       66.11     59.46 o 
   6   8   8     6054.97     6489.43    194.15 o 
   7   8   8      182.97      176.91     42.18 o 
   8   8   8     1573.72     1537.89     98.14 o 
   9   8   8        0.02       79.49     65.28 o 
  10   8   8       31.31      -37.98     56.01 o 
  11   8   8        0.87       49.10     64.22 o 
 -12   9   8      163.48      144.60    130.07 o 
 -11   9   8       19.58     -147.28    147.28 o 
 -10   9   8     1384.71     1706.03    159.25 o 
  -9   9   8       73.97      121.49    104.94 o 
  -8   9   8     6733.84     7345.17    259.31 o 
  -7   9   8       10.87      -64.35     72.52 o 
  -6   9   8    10933.76    11058.71    272.16 o 
  -5   9   8      557.14      419.05     77.17 o 
  -4   9   8    17481.87    17806.55    387.17 o 
  -3   9   8       70.30       55.78     41.11 o 
  -2   9   8    10398.57    10792.75    208.05 o 
  -1   9   8       70.29       75.45     49.45 o 
   0   9   8     2728.87     3233.05    208.37 o 
   1   9   8       17.53       -7.61     33.75 o 
   2   9   8       53.24      133.17     26.21 o 
   3   9   8       65.78       57.48     21.67 o 
   4   9   8      770.04      582.68     41.77 o 
   5   9   8      638.94      760.02     46.70 o 
   6   9   8     1519.90     1401.81     64.88 o 
   7   9   8      149.14      129.20     53.75 o 
   8   9   8     2169.67     2304.79    200.02 o 
   9   9   8      134.99      -38.17     49.57 o 
  10   9   8     1489.14     1223.95    142.92 o 
  11   9   8        1.79      179.03     84.03 o 
 -12  10   8      350.77      362.54    147.44 o 
 -11  10   8        5.46     -133.30    260.46 o 
 -10  10   8      451.96      654.94    142.66 o 
  -9  10   8       17.52      124.25     95.89 o 
  -8  10   8      218.31      160.87     83.97 o 
  -7  10   8       93.55       86.18     81.37 o 
  -6  10   8     1534.14     1770.44    127.80 o 
  -5  10   8      792.61      749.25     71.37 o 
  -4  10   8     8961.17     8963.14    206.06 o 
  -3  10   8       60.71      104.75     61.88 o 
  -2  10   8    10564.68    10269.41    258.79 o 
  -1  10   8     1903.12     1717.76     51.43 o 
   0  10   8    11103.16    10674.93    168.35 o 
   1  10   8      179.20      182.52     21.81 o 
   2  10   8    19679.58    20823.21    416.07 o 
   3  10   8       76.67       52.14     22.57 o 
   4  10   8     9127.23     8682.53    384.43 o 
   5  10   8      346.61      345.78     44.99 o 
   6  10   8     6932.82     6887.15    269.67 o 
   7  10   8       22.52       40.41     59.82 o 
   8  10   8     1353.91     1367.44    112.39 o 
   9  10   8        0.51       20.45     50.93 o 
  10  10   8       49.29       78.75     69.65 o 
  11  10   8        9.30       52.65    148.52 o 
 -12  11   8      243.43      182.25    275.33 o 
 -11  11   8       19.30       82.35    112.87 o 
 -10  11   8     2134.64     2318.30    219.05 o 
  -9  11   8      177.42      129.34    104.84 o 
  -8  11   8     4709.26     5034.03    273.77 o 
  -7  11   8       52.00      -69.00     74.38 o 
  -6  11   8     7095.21     6802.13    211.40 o 
  -5  11   8      409.60      181.92     76.17 o 
  -4  11   8     7688.37     7604.61    209.76 o 
  -3  11   8      614.48      631.46     83.53 o 
  -2  11   8     8233.14     7957.99    185.33 o 
  -1  11   8        2.22       39.36     41.02 o 
   0  11   8     4268.92     4740.15    296.86 o 
   1  11   8      269.92      280.70     21.88 o 
   2  11   8     1255.08     1626.61     89.04 o 
   3  11   8        2.71     -135.77    135.77 o 
   4  11   8      545.22      428.62    172.70 o 
   5  11   8       29.58       51.04     31.36 o 
   6  11   8     1535.81     1544.83     50.48 o 
   7  11   8      118.84       65.97     51.90 o 
   8  11   8     1714.41     1808.36    194.84 o 
   9  11   8       50.05      -39.43     47.59 o 
  10  11   8     1049.56      937.83    195.34 o 
 -12  12   8      311.11      445.38    157.37 o 
 -11  12   8        1.92      144.57    106.90 o 
 -10  12   8      654.38      611.74    118.58 o 
  -9  12   8        2.67      -50.04     90.83 o 
  -8  12   8      356.83       -8.01     77.47 o 
  -7  12   8       91.65      102.50     89.38 o 
  -6  12   8      522.65      545.83     81.74 o 
  -5  12   8        4.72      -21.95     68.65 o 
  -4  12   8     2720.29     2534.72    213.73 o 
  -3  12   8      479.81      441.08     58.77 o 
  -2  12   8     7950.35     7722.09    217.19 o 
  -1  12   8       32.98       13.44     44.71 o 
   0  12   8    23915.58    24781.80    727.17 o 
   1  12   8      211.68      146.48    106.06 o 
   2  12   8    17725.65    18819.31   1202.49 o 
   3  12   8       14.07        6.74    131.26 o 
   4  12   8    10667.20    11031.11    575.99 o 
   5  12   8      474.47      507.99    119.92 o 
   6  12   8     4123.72     3394.40    551.79 o 
   7  12   8      129.30       69.09     41.78 o 
   8  12   8      630.52      366.31    128.62 o 
   9  12   8       11.52      165.40     91.47 o 
  10  12   8       44.23       87.22     91.77 o 
 -12  13   8      251.93      351.55    120.24 o 
 -11  13   8       26.90     -122.07    122.07 o 
 -10  13   8     1143.27     1681.90    166.78 o 
  -9  13   8      135.92      210.57     91.33 o 
  -8  13   8     4495.01     4601.82    211.31 o 
  -7  13   8       58.82        4.78     66.36 o 
  -6  13   8     6413.09     5818.89    196.77 o 
  -5  13   8      842.00     1063.27     93.33 o 
  -4  13   8    11513.50    12033.73    282.79 o 
  -3  13   8       10.21       31.47     41.69 o 
  -2  13   8     8879.62     9286.96    210.73 o 
  -1  13   8       22.87       -6.41     26.86 o 
   0  13   8     2704.62     2701.08    224.44 o 
   1  13   8       32.97      -59.27     86.93 o 
   2  13   8       62.67       77.84    125.77 o 
   3  13   8        2.71       27.52    266.90 o 
   4  13   8     1044.51      962.06    217.52 o 
   5  13   8      554.84      676.78    148.15 o 
   6  13   8     3358.41     2178.15    529.25 o 
   7  13   8       38.53      -46.92     53.67 o 
   8  13   8     1550.73     1199.97     97.95 o 
   9  13   8       58.84       86.49     79.08 o 
  10  13   8      791.71      605.73    139.19 o 
 -12  14   8      527.27      537.40    159.33 o 
 -11  14   8       54.46      -10.01    112.86 o 
 -10  14   8      576.00      586.72    137.69 o 
  -9  14   8       20.37       76.66    134.45 o 
  -8  14   8      178.34        7.95     85.01 o 
  -7  14   8        1.28       16.46     89.81 o 
  -6  14   8       16.43       72.08     76.12 o 
  -5  14   8     1061.49     1150.62    104.59 o 
  -4  14   8     2846.41     3211.23    183.51 o 
  -3  14   8      263.44      242.43     65.95 o 
  -2  14   8     7857.15     7820.32    197.54 o 
  -1  14   8     1563.80     1589.20     99.68 o 
   0  14   8    19460.94    19051.54    298.01 o 
   1  14   8     1826.98     1782.76    146.89 o 
   2  14   8    23363.64    24183.28   1475.58 o 
   3  14   8     1270.84     1528.53    225.35 o 
   4  14   8    11431.50    11840.26    656.54 o 
   5  14   8      346.26       84.56    125.99 o 
   6  14   8     3359.95     3288.39    234.74 o 
   7  14   8        2.46       74.91     69.19 o 
   8  14   8      454.59      373.07    111.15 o 
   9  14   8        6.49       27.35     97.70 o 
  10  14   8       45.24       -7.47    161.16 o 
 -12  15   8      212.36      254.07    134.69 o 
 -11  15   8       12.78     -109.53    109.53 o 
 -10  15   8      792.44      819.74    124.02 o 
  -9  15   8      200.30       74.73    102.25 o 
  -8  15   8     2069.83     2207.66    253.16 o 
  -7  15   8      703.55      500.87    107.83 o 
  -6  15   8     7629.09     7517.85    246.54 o 
  -5  15   8       32.26      -59.97     59.97 o 
  -4  15   8    16767.75    17141.88    368.04 o 
  -3  15   8      148.51       97.35     47.63 o 
  -2  15   8    13771.95    13966.27    386.83 o 
  -1  15   8     1422.06     1278.27     75.27 o 
   0  15   8     4601.25     4548.67    193.87 o 
   1  15   8      626.34      607.56    134.11 o 
   2  15   8      331.09      413.24    153.18 o 
   3  15   8      723.58      646.13    193.49 o 
   4  15   8     1254.20     1095.52    242.17 o 
   5  15   8       98.36      102.73    243.15 o 
   6  15   8     1685.12     1409.85    176.07 o 
   7  15   8      258.68      225.51    130.68 o 
   8  15   8     1306.42      981.91    263.06 o 
   9  15   8       79.54      189.89    187.37 o 
  10  15   8      919.47      987.59    244.51 o 
 -11  16   8       41.78       -7.31    195.79 o 
 -10  16   8      252.40      267.40    139.80 o 
  -9  16   8       25.69       37.59     76.20 o 
  -8  16   8      165.38      150.86     81.33 o 
  -7  16   8      109.19      147.93    107.28 o 
  -6  16   8        4.49      -62.13     63.74 o 
  -5  16   8       20.12       43.09     53.36 o 
  -4  16   8     2618.05     2447.31    126.91 o 
  -3  16   8       92.83       70.12     42.40 o 
  -2  16   8    15261.29    15469.29    297.37 o 
  -1  16   8       73.79       92.09     27.01 o 
   0  16   8    18569.30    16852.15   1076.68 o 
   1  16   8      607.36      757.43    123.38 o 
   2  16   8     9803.67    11002.18    440.44 o 
   3  16   8      647.86      789.26    196.95 o 
   4  16   8     7020.96     8422.17    563.13 o 
   5  16   8       13.03       62.83    173.48 o 
   6  16   8     2850.76     3176.34    236.51 o 
   7  16   8       99.68       79.90    141.09 o 
   8  16   8      868.43      889.95    177.18 o 
   9  16   8        4.08     -168.29    168.29 o 
  10  16   8       62.29      -85.58    157.82 o 
 -11  17   8       56.33      176.52    121.87 o 
 -10  17   8     1021.77     1289.03    155.58 o 
  -9  17   8      127.07      104.93    100.56 o 
  -8  17   8     2786.14     3048.84    226.57 o 
  -7  17   8      414.92      412.95     77.20 o 
  -6  17   8     4994.72     5788.38    292.97 o 
  -5  17   8      438.02      365.58     65.51 o 
  -4  17   8     6269.20     6289.14    150.20 o 
  -3  17   8     1288.24     1245.14     97.03 o 
  -2  17   8     7475.41     7099.36    152.83 o 
  -1  17   8      137.76       98.54     48.93 o 
   0  17   8     1829.51     1730.87    245.98 o 
   1  17   8      184.51      115.82    104.42 o 
   2  17   8      119.97       60.82    118.42 o 
   3  17   8      179.75      206.31    149.55 o 
   4  17   8      112.44      183.24    202.07 o 
   5  17   8      237.40      367.90    299.81 o 
   6  17   8      779.17     1015.26    168.93 o 
   7  17   8      130.49        1.43    142.90 o 
   8  17   8     1129.38     1400.39    205.16 o 
   9  17   8      103.82      229.30    223.05 o 
 -11  18   8        7.75      -98.17    144.56 o 
 -10  18   8      265.99      455.25    110.74 o 
  -9  18   8        3.55      -11.27    105.06 o 
  -8  18   8       19.23        5.59     81.19 o 
  -7  18   8        2.82       12.35     85.82 o 
  -6  18   8       51.03       21.13     90.70 o 
  -5  18   8      152.08      158.74     57.65 o 
  -4  18   8     1214.80     1291.74    127.02 o 
  -3  18   8     1258.62     1361.62     80.12 o 
  -2  18   8     5647.48     5320.96    137.60 o 
  -1  18   8     1065.05     1027.70     46.01 o 
   0  18   8     8196.12     8337.17    502.47 o 
   1  18   8     1031.52     1093.62    156.83 o 
   2  18   8     7309.02     7949.46    343.41 o 
   3  18   8      749.25      659.12    182.46 o 
   4  18   8     4520.49     4943.03    449.22 o 
   5  18   8      363.73      616.32    235.15 o 
   6  18   8     1788.68     2133.95    214.46 o 
   7  18   8       71.98      126.55    137.33 o 
   8  18   8      656.47      569.68    200.89 o 
   9  18   8        0.42      -15.56    172.22 o 
 -11  19   8       46.28      -98.27    115.38 o 
 -10  19   8      554.56      374.48    158.29 o 
  -9  19   8       31.04        0.23     93.09 o 
  -8  19   8     2126.13     2357.10    131.80 o 
  -7  19   8      214.18      165.97     68.93 o 
  -6  19   8     4407.26     4727.36    282.98 o 
  -5  19   8      278.38      157.41     53.23 o 
  -4  19   8     3318.46     3050.01    161.25 o 
  -3  19   8       42.75       24.60     44.54 o 
  -2  19   8     3156.32     2883.13     91.62 o 
  -1  19   8        9.50        8.13     24.98 o 
   0  19   8     2417.97     2241.76    198.27 o 
   1  19   8       47.98       40.91    114.30 o 
   2  19   8      189.79       31.92    110.92 o 
   3  19   8       81.06      -59.80    189.73 o 
   4  19   8      379.35      234.17    218.51 o 
   5  19   8       48.08      270.89    174.79 o 
   6  19   8      693.25      966.98    175.95 o 
   7  19   8      263.00      435.56    159.94 o 
   8  19   8     1214.32     2300.17    646.90 o 
   9  19   8       83.98      252.83    173.69 o 
 -10  20   8      546.46      480.62    158.76 o 
  -9  20   8       23.18       -2.48     83.32 o 
  -8  20   8      104.52      -93.48     93.48 o 
  -7  20   8       25.32      -18.73     79.62 o 
  -6  20   8      293.22      314.55     83.02 o 
  -5  20   8      114.24       87.78     61.41 o 
  -4  20   8     1653.15     1761.44     96.94 o 
  -3  20   8     1500.70     1630.73     71.55 o 
  -2  20   8     5652.74     5992.54    201.33 o 
  -1  20   8     1993.59     1640.52    131.35 o 
   0  20   8     9519.87     9680.18    489.24 o 
   1  20   8      599.93      522.12    131.28 o 
   2  20   8     9346.28    10837.66    500.67 o 
   3  20   8      817.79      515.89    230.73 o 
   4  20   8     6336.49     7520.36    474.57 o 
   5  20   8      233.23      307.48    230.87 o 
   6  20   8     1863.96     2392.21    303.12 o 
   7  20   8       62.75       23.65    136.57 o 
   8  20   8      419.83      643.22    228.51 o 
   9  20   8        4.31      145.08    214.59 o 
 -10  21   8      583.58      669.45    118.46 o 
  -9  21   8       69.18      167.06     93.03 o 
  -8  21   8     2076.60     2500.93    148.02 o 
  -7  21   8      378.00      321.22     87.44 o 
  -6  21   8     4071.99     4213.72    155.52 o 
  -5  21   8     1030.00     1139.92    106.30 o 
  -4  21   8     4100.86     3620.46    113.70 o 
  -3  21   8     1305.18     1208.56    158.05 o 
  -2  21   8     3827.00     3835.93    126.84 o 
  -1  21   8      382.86      351.84     39.82 o 
   0  21   8     3109.24     3216.42    255.01 o 
   1  21   8       65.78       84.82    130.94 o 
   2  21   8      198.90      -70.40    139.06 o 
   3  21   8        6.89       -5.36    145.45 o 
   4  21   8      328.12      220.16    209.96 o 
   5  21   8      206.86      277.86    188.56 o 
   6  21   8     1181.90      953.00    243.97 o 
   7  21   8      237.91      322.99    162.34 o 
   8  21   8     1253.94     1323.60    279.37 o 
   9  21   8      183.60      158.68    312.98 o 
 -10  22   8      292.17      243.23    111.50 o 
  -9  22   8        5.09     -110.47    110.47 o 
  -8  22   8      121.04      -98.60     98.60 o 
  -7  22   8        0.96      -87.22     87.22 o 
  -6  22   8       79.02       22.29     77.43 o 
  -5  22   8       58.02      -37.18    103.20 o 
  -4  22   8     2087.37     2312.93    195.03 o 
  -3  22   8      145.09      144.83     48.17 o 
  -2  22   8     4925.51     4305.37    136.10 o 
  -1  22   8       45.99       19.56     62.33 o 
   0  22   8     4948.26     5182.55    312.08 o 
   1  22   8      714.68      691.22    166.41 o 
   2  22   8     6079.47     6456.16    341.41 o 
   3  22   8      283.45      395.40    215.97 o 
   4  22   8     4181.03     5258.82    409.65 o 
   5  22   8      287.02      559.99    212.73 o 
   6  22   8     1526.06     2043.74    306.20 o 
   7  22   8        4.90      -61.49    150.26 o 
   8  22   8      266.33       76.64    210.12 o 
 -10  23   8      494.49      337.93    123.59 o 
  -9  23   8      172.28      116.55    105.20 o 
  -8  23   8     1566.40     1526.95    202.28 o 
  -7  23   8      433.64      430.93     81.80 o 
  -6  23   8     3161.10     3116.93    158.72 o 
  -5  23   8      466.10      397.57     86.18 o 
  -4  23   8     3680.12     3349.86    180.64 o 
  -3  23   8      122.56      171.99     90.43 o 
  -2  23   8     1987.25     1704.84     63.78 o 
  -1  23   8       92.01      132.81     78.48 o 
   0  23   8     1722.19     1652.67    178.30 o 
   1  23   8       14.27       51.60    125.06 o 
   2  23   8      233.62      213.44    154.76 o 
   3  23   8       30.91      191.79    175.44 o 
   4  23   8       17.04     -192.76    192.76 o 
   5  23   8      215.68      153.03    187.70 o 
   6  23   8      668.07      928.01    251.85 o 
   7  23   8      204.16      527.63    235.30 o 
   8  23   8      782.14     1081.85    284.94 o 
  -9  24   8        4.65      -65.86    117.62 o 
  -8  24   8       65.59       33.63     88.54 o 
  -7  24   8       13.72       58.03     90.04 o 
  -6  24   8       69.76       95.61    108.32 o 
  -5  24   8      325.08      337.91    143.36 o 
  -4  24   8      717.17      610.88     76.46 o 
  -3  24   8      431.55      573.61     69.53 o 
  -2  24   8     3124.04     3017.02     69.37 o 
  -1  24   8      830.75      848.04    106.90 o 
   0  24   8     4730.62     4991.69    306.02 o 
   1  24   8      876.94      991.95    183.73 o 
   2  24   8     3568.98     4001.67    369.10 o 
   3  24   8     1320.59     2009.26    323.38 o 
   4  24   8     2145.51     3320.41    406.59 o 
   5  24   8      237.58      380.29    279.37 o 
   6  24   8     1126.78     1507.71    289.73 o 
   7  24   8       21.93     -219.04    219.04 o 
   8  24   8      315.72      190.93    185.43 o 
  -9  25   8      228.56      449.57    113.08 o 
  -8  25   8      774.77      645.24    150.47 o 
  -7  25   8      234.32      104.28     86.20 o 
  -6  25   8     1740.64     2020.07    144.69 o 
  -5  25   8       99.89       28.08     65.33 o 
  -4  25   8     1944.36     2053.59     97.52 o 
  -3  25   8       16.81       69.98     53.36 o 
  -2  25   8     2042.74     1637.59    151.44 o 
  -1  25   8       47.81       17.19     66.06 o 
   0  25   8      694.73      752.00    168.46 o 
   1  25   8       11.81     -119.97    170.62 o 
   2  25   8       78.59        8.52    140.43 o 
   3  25   8      108.15       87.23    196.87 o 
   4  25   8       24.16     -165.11    216.09 o 
   5  25   8       83.16      121.86    226.95 o 
   6  25   8      243.92       60.88    197.27 o 
   7  25   8       50.32     -123.43    214.17 o 
  -9  26   8        2.89       99.05     91.58 o 
  -8  26   8       74.21      135.04     92.12 o 
  -7  26   8        1.65       37.47     90.52 o 
  -6  26   8       59.64        8.73     76.15 o 
  -5  26   8       26.31       89.50     82.92 o 
  -4  26   8      883.90     1041.66    103.57 o 
  -3  26   8      141.39       24.54     39.51 o 
  -2  26   8     2454.97     2417.04    231.42 o 
  -1  26   8      550.92      569.47     83.49 o 
   0  26   8     3372.74     3341.19    329.00 o 
   1  26   8      922.05     1436.56    189.53 o 
   2  26   8     3956.05     4964.08    363.46 o 
   3  26   8      144.70      111.11    140.90 o 
   4  26   8     1720.01     2257.72    367.69 o 
   5  26   8       63.12     -169.91    243.79 o 
   6  26   8      660.72      667.23    351.01 o 
   7  26   8       51.81      104.70    216.51 o 
  -8  27   8      776.83      950.68    212.82 o 
  -7  27   8      238.77      171.86    127.70 o 
  -6  27   8     1388.09     1561.63    210.54 o 
  -5  27   8      413.15      352.04    142.52 o 
  -4  27   8     2630.85     2560.96    318.98 o 
  -3  27   8      511.19      463.89     73.11 o 
  -2  27   8     2327.90     2160.77    223.48 o 
  -1  27   8       61.72      105.79     71.09 o 
   0  27   8      714.68      979.78    195.44 o 
   1  27   8        7.46      -51.14    179.54 o 
   2  27   8       66.95       12.37    147.48 o 
   3  27   8       58.64      228.44    153.32 o 
   4  27   8      162.56      354.85    211.63 o 
   5  27   8       74.87      164.92    273.64 o 
   6  27   8      602.76     1207.65    401.21 o 
  -8  28   8       82.97      193.73    106.22 o 
  -7  28   8        0.06       99.33     95.58 o 
  -6  28   8        1.02       12.20     78.45 o 
  -5  28   8       80.87       92.68     63.86 o 
  -4  28   8      413.83      433.32     74.34 o 
  -3  28   8       72.84      249.03     75.88 o 
  -2  28   8     1934.43     1925.59    164.51 o 
  -1  28   8      680.14      430.15    117.74 o 
   0  28   8     3509.37     4022.66    273.99 o 
   1  28   8      473.20      899.26    247.76 o 
   2  28   8     3209.01     3274.06    803.81 o 
   3  28   8      405.05      604.32    203.87 o 
   4  28   8     2139.97     2548.88    340.35 o 
   5  28   8      204.09      177.50    210.11 o 
   6  28   8      753.52     1575.29    444.33 o 
  -7  29   8      156.51       52.49    216.33 o 
  -6  29   8     1292.89     1024.53    125.83 o 
  -5  29   8      455.26      165.76     86.76 o 
  -4  29   8     1864.14     1579.96    232.95 o 
  -3  29   8      420.62      364.55     91.28 o 
  -2  29   8     1842.59     1972.03    169.66 o 
  -1  29   8       70.09      100.40    172.51 o 
   0  29   8      468.43      279.65    240.57 o 
   1  29   8        6.10     -168.56    168.56 o 
   2  29   8       99.76       41.88    139.83 o 
   3  29   8       19.57      306.90    188.91 o 
   4  29   8       43.55      -67.06    243.22 o 
   5  29   8      119.80      370.14    400.44 o 
  -7  30   8        5.06      151.87    129.79 o 
  -6  30   8        4.67       23.26     98.03 o 
  -5  30   8       14.97        0.84     68.22 o 
  -4  30   8      426.62      488.98    168.92 o 
  -3  30   8      335.58      325.74     93.69 o 
  -2  30   8     1321.88     1563.02    225.50 o 
  -1  30   8      618.12      605.24    181.04 o 
   0  30   8     2033.35     2259.07    301.05 o 
   1  30   8      599.03      751.92    190.67 o 
   2  30   8     1896.84     2512.62    252.28 o 
   3  30   8      406.69      755.92    190.67 o 
   4  30   8     1197.23     1123.77    350.14 o 
   5  30   8      222.87      123.80    274.36 o 
  -6  31   8      683.70      815.28    120.10 o 
  -5  31   8      172.15      163.04    104.18 o 
  -4  31   8     1070.80      786.85    111.73 o 
  -3  31   8       65.22       34.51    117.50 o 
  -2  31   8      668.29      594.98    225.69 o 
  -1  31   8       20.02      140.27    189.13 o 
   0  31   8      474.61      586.04    163.24 o 
   1  31   8       14.48      225.55    225.08 o 
   2  31   8       47.92     -139.82    171.26 o 
   3  31   8       38.32      194.79    186.47 o 
   4  31   8       45.99      125.92    207.82 o 
  -5  32   8      108.28      -58.53     90.10 o 
  -4  32   8      312.99      409.19    107.80 o 
  -3  32   8       82.70      129.07    157.01 o 
  -2  32   8      537.74      703.07    224.28 o 
  -1  32   8      256.69      331.93    149.26 o 
   0  32   8     1183.11     1258.76    228.59 o 
   1  32   8      441.47      499.81    167.62 o 
   2  32   8     1322.94     1422.04    227.45 o 
   3  32   8      283.02      -87.46    207.16 o 
  -4  33   8      772.40     1018.33    305.15 o 
  -3  33   8      136.67      142.41    162.90 o 
  -2  33   8      619.35      782.29    174.28 o 
  -1  33   8       33.89     -127.40    153.44 o 
   0  33   8      328.26       80.49    164.19 o 
   1  33   8       10.62      -17.58    157.56 o 
   2  33   8       11.70       44.93    148.78 o 
  -3  34   8      167.91      307.95    177.04 o 
  -2  34   8      547.90      829.75    180.82 o 
  -1  34   8      230.59       22.47    133.64 o 
   0  34   8     1135.56      856.99    208.64 o 
   1  34   8      288.35      374.10    166.78 o 
 -11   0   9       23.85      202.39    198.96 o 
  -9   0   9     1233.97     1240.18    224.36 o 
  -7   0   9     1975.19     2075.62    172.58 o 
  -5   0   9     7043.37     6621.38    290.88 o 
  -3   0   9    14066.27    14594.47    442.02 o 
  -1   0   9    30511.01    32442.62   1317.71 o 
   1   0   9    28753.78    29697.75    972.59 o 
   3   0   9     7200.69     7728.77    249.57 o 
   5   0   9      712.97      715.37     87.95 o 
   7   0   9       81.36       13.37    193.29 o 
   9   0   9      589.97      550.41    126.54 o 
  11   0   9      235.27      -76.69    142.05 o 
 -12   1   9       13.29     -126.82    128.74 o 
 -11   1   9     1647.83     1906.69    355.83 o 
 -10   1   9       12.72       19.14    131.77 o 
  -9   1   9     3751.28     3852.36    188.58 o 
  -8   1   9        0.07        3.84     90.92 o 
  -7   1   9     6030.93     6147.34    218.61 o 
  -6   1   9      923.06      934.13     82.23 o 
  -5   1   9     4295.36     4014.30    131.78 o 
  -4   1   9       10.63       -9.38     46.79 o 
  -3   1   9     3549.19     3424.99    146.83 o 
  -2   1   9      154.35      132.18     46.35 o 
  -1   1   9       24.66      100.75     56.50 o 
   0   1   9     1495.15     1480.85    121.46 o 
   1   1   9     6976.38     6572.23    152.69 o 
   2   1   9       86.01       59.98     38.69 o 
   3   1   9    14167.88    14502.07    245.67 o 
   4   1   9        0.46       51.56     56.12 o 
   5   1   9     7217.41     8123.55    207.91 o 
   6   1   9        7.39       92.69     42.94 o 
   7   1   9     3749.15     3867.69    147.56 o 
   8   1   9        4.70      -67.44    108.73 o 
   9   1   9     1667.24     1676.45    103.91 o 
  10   1   9       11.33      -75.75     75.75 o 
 -12   2   9        3.32      209.01    135.21 o 
 -11   2   9        0.76        1.38    101.18 o 
 -10   2   9        5.36      -26.79     90.02 o 
  -9   2   9      208.83      132.29    102.88 o 
  -8   2   9      272.16      320.44     93.28 o 
  -7   2   9     5556.41     5849.29    240.78 o 
  -6   2   9       91.55      127.63     62.42 o 
  -5   2   9     8455.81     8169.83    216.02 o 
  -4   2   9       19.39       91.38     52.59 o 
  -3   2   9    18215.50    18322.18    334.99 o 
  -2   2   9      295.91      252.66     57.63 o 
  -1   2   9    22979.03    24040.26    504.88 o 
   0   2   9       10.82       70.02     84.67 o 
   1   2   9    17462.56    17850.79    377.39 o 
   2   2   9      620.02      701.75     62.86 o 
   3   2   9     2586.36     2616.77     78.75 o 
   4   2   9      523.68      648.13     59.58 o 
   5   2   9     1241.61     1441.11     89.83 o 
   6   2   9       55.65       68.13     42.19 o 
   7   2   9       59.76       -3.48     66.74 o 
   8   2   9       58.39       51.87     69.94 o 
   9   2   9      218.93      311.92     80.55 o 
  10   2   9        7.88       52.90     68.26 o 
 -12   3   9        0.86       94.76    144.60 o 
 -11   3   9     1304.25     1489.25    175.67 o 
 -10   3   9        6.09      -54.14    114.44 o 
  -9   3   9     3055.45     3229.12    175.50 o 
  -8   3   9       87.80      101.31     83.47 o 
  -7   3   9     4848.94     4665.54    174.11 o 
  -6   3   9      261.80      153.32     70.64 o 
  -5   3   9     4573.54     4736.76    177.54 o 
  -4   3   9        9.77       20.09     48.01 o 
  -3   3   9      118.72      280.28     72.26 o 
  -2   3   9        4.49        8.44     38.86 o 
  -1   3   9     1562.16     1488.35     84.09 o 
   0   3   9       48.56       98.67     47.48 o 
   1   3   9     5685.59     5231.90    125.28 o 
   2   3   9        1.78       10.10     53.23 o 
   3   3   9    14353.81    14384.29    251.79 o 
   4   3   9       88.70      141.15     54.53 o 
   5   3   9    13577.12    14215.44    315.53 o 
   6   3   9       21.26       65.36     73.22 o 
   7   3   9     5173.01     5478.20    146.91 o 
   8   3   9        0.30      -26.46     63.38 o 
   9   3   9     2094.51     2019.71    112.34 o 
  10   3   9        8.20       47.93     62.30 o 
 -12   4   9        1.60       59.54    123.47 o 
 -11   4   9        1.08      -10.46    196.71 o 
 -10   4   9        1.99       69.03    102.38 o 
  -9   4   9      823.50     1104.72    156.03 o 
  -8   4   9      362.20      265.81     91.52 o 
  -7   4   9     2735.04     2807.05    139.24 o 
  -6   4   9      234.97      220.80     73.66 o 
  -5   4   9    12637.98    13562.17    302.43 o 
  -4   4   9      145.48      167.93     56.00 o 
  -3   4   9    19269.22    20490.90    377.49 o 
  -2   4   9     1551.44     1564.79     63.80 o 
  -1   4   9    14102.96    15458.18    363.15 o 
   0   4   9        5.30      -32.13     48.04 o 
   1   4   9     9267.21     9593.58    161.86 o 
   2   4   9       31.68       23.50     51.13 o 
   3   4   9    12986.70    14468.44    287.33 o 
   4   4   9        0.14      -25.22     44.43 o 
   5   4   9     3382.50     3539.91    138.07 o 
   6   4   9        9.74       53.93     48.02 o 
   7   4   9       16.79      -73.42     74.19 o 
   8   4   9        0.36      -59.12     64.68 o 
   9   4   9       53.56        8.57     63.05 o 
  10   4   9       47.30       80.42     67.38 o 
 -12   5   9       10.01      135.80    130.60 o 
 -11   5   9     1154.64     1260.79    167.81 o 
 -10   5   9      138.01      269.13    113.42 o 
  -9   5   9     3258.54     3443.86    386.41 o 
  -8   5   9      345.67      214.46     89.09 o 
  -7   5   9     6664.25     6378.13    296.19 o 
  -6   5   9       45.51       46.69     68.29 o 
  -5   5   9     6405.39     6664.52    224.08 o 
  -4   5   9        2.45        2.28     68.10 o 
  -3   5   9      170.77      338.63     56.16 o 
  -2   5   9       22.34      -45.26     72.23 o 
  -1   5   9     1352.96     1476.46    105.76 o 
   0   5   9      227.75      216.91     71.87 o 
   1   5   9     4650.34     4363.03    178.22 o 
   2   5   9      870.44      860.22     54.69 o 
   3   5   9     3647.34     4110.47     90.76 o 
   4   5   9       11.25      104.70     41.81 o 
   5   5   9     9651.28     9909.45    204.11 o 
   6   5   9        1.78      -47.32     47.32 o 
   7   5   9     4288.69     4576.43    130.00 o 
   8   5   9        3.46       23.00     92.06 o 
   9   5   9     1289.46     1194.69    102.20 o 
  10   5   9        0.27       31.17     71.73 o 
 -12   6   9        3.92      -51.09    131.81 o 
 -11   6   9       59.35       46.15    105.64 o 
 -10   6   9       66.37      170.57    117.70 o 
  -9   6   9       75.02       13.03     84.52 o 
  -8   6   9        5.59      -43.24     90.27 o 
  -7   6   9     2388.67     2311.88    262.49 o 
  -6   6   9      804.21      892.02     91.84 o 
  -5   6   9     9928.21    10340.72    263.72 o 
  -4   6   9     2105.91     1688.48     81.00 o 
  -3   6   9    17958.11    17681.73    419.43 o 
  -2   6   9      998.19     1120.44     57.68 o 
  -1   6   9    22367.56    23978.45    496.81 o 
   0   6   9       14.22       50.90     55.76 o 
   1   6   9    15236.30    15491.52    236.76 o 
   2   6   9      234.94      272.31     39.58 o 
   3   6   9     7730.80     7774.96    124.34 o 
   4   6   9      288.15      282.77     31.84 o 
   5   6   9     2048.30     2103.07    142.82 o 
   6   6   9      185.74      254.98     57.75 o 
   7   6   9      105.97      139.39     59.71 o 
   8   6   9      102.22       13.61     52.91 o 
   9   6   9      246.53      350.30     72.60 o 
  10   6   9       11.21       20.16     58.18 o 
 -12   7   9       10.25      -28.76    116.14 o 
 -11   7   9     1328.61     1509.30    159.09 o 
 -10   7   9       48.13       78.96     94.29 o 
  -9   7   9     2513.29     2442.42    170.43 o 
  -8   7   9        5.58      -30.83     84.46 o 
  -7   7   9     3499.79     3427.59    149.10 o 
  -6   7   9        8.81       24.30     68.04 o 
  -5   7   9     4883.86     3940.37    170.91 o 
  -4   7   9       25.94       42.94     49.26 o 
  -3   7   9     2205.59     2387.85    171.13 o 
  -2   7   9      113.07      140.70     40.49 o 
  -1   7   9      360.38      611.96    144.64 o 
   0   7   9      745.29      825.02     74.18 o 
   1   7   9     3039.62     3003.14     95.82 o 
   2   7   9      255.46      234.66     43.73 o 
   3   7   9     7740.94     7584.09    155.48 o 
   4   7   9       65.62      117.46     43.38 o 
   5   7   9     5793.27     5345.21    291.12 o 
   6   7   9       63.67       56.28     66.02 o 
   7   7   9     5086.98     5443.52    219.53 o 
   8   7   9       48.82        8.05     62.40 o 
   9   7   9     1706.69     1387.24    216.95 o 
  10   7   9        1.40       -6.26     77.78 o 
 -12   8   9       14.67       95.86    128.93 o 
 -11   8   9        0.31      195.92    160.17 o 
 -10   8   9        0.55       33.38    147.69 o 
  -9   8   9      411.25      441.77    131.60 o 
  -8   8   9       71.49      248.44     84.10 o 
  -7   8   9     2036.55     2289.88    158.26 o 
  -6   8   9     1081.19      960.13     86.82 o 
  -5   8   9     6356.38     6111.48    176.08 o 
  -4   8   9       16.13        7.30     58.90 o 
  -3   8   9    11614.66    12129.76    262.06 o 
  -2   8   9      552.20      456.10     57.21 o 
  -1   8   9    19072.81    20581.06    553.98 o 
   0   8   9       17.80       54.70     54.46 o 
   1   8   9     8143.93     8861.25    171.73 o 
   2   8   9      636.50      623.59     47.51 o 
   3   8   9     4772.80     5417.88     74.45 o 
   4   8   9      200.40      223.59     31.35 o 
   5   8   9      349.34      402.80     59.04 o 
   6   8   9      234.53      411.65     88.95 o 
   7   8   9        8.81      -22.64     66.79 o 
   8   8   9        2.91      -61.60     61.60 o 
   9   8   9       61.76       19.31     60.86 o 
  10   8   9        0.97        6.28     78.94 o 
 -12   9   9        0.81     -102.42    225.32 o 
 -11   9   9     1258.67     1705.38    203.54 o 
 -10   9   9        1.52       83.22    129.01 o 
  -9   9   9     3335.64     3307.81    179.86 o 
  -8   9   9        2.55       64.88    114.26 o 
  -7   9   9     3400.65     3602.68    155.63 o 
  -6   9   9      575.67      509.93     94.04 o 
  -5   9   9     2157.93     2150.79    128.82 o 
  -4   9   9      251.52      288.01     63.51 o 
  -3   9   9      463.08      706.51     94.49 o 
  -2   9   9      651.74      638.90     63.27 o 
  -1   9   9      726.81      733.08     48.80 o 
   0   9   9      420.14      311.41     39.51 o 
   1   9   9     8793.11     8761.81    173.56 o 
   2   9   9       35.09       57.65     23.73 o 
   3   9   9    12947.85    12369.16    388.92 o 
   4   9   9        7.32      -26.47     33.51 o 
   5   9   9     5912.98     5439.45    318.54 o 
   6   9   9       56.18       52.02     63.17 o 
   7   9   9     4950.77     4622.60    224.10 o 
   8   9   9       32.41      -60.55     60.55 o 
   9   9   9     1562.66     1249.67    241.13 o 
  10   9   9        3.05       28.67    115.92 o 
 -12  10   9       19.98       13.39    144.21 o 
 -11  10   9        0.78       53.90    115.76 o 
 -10  10   9       71.89       38.88    101.60 o 
  -9  10   9      526.18      452.79    131.29 o 
  -8  10   9      119.97       16.39     82.03 o 
  -7  10   9     3504.60     3923.69    198.49 o 
  -6  10   9      556.37      639.33     92.57 o 
  -5  10   9     8957.84     9368.21    233.51 o 
  -4  10   9       49.15       68.71     53.19 o 
  -3  10   9    11117.83    11833.87    233.60 o 
  -2  10   9       15.38       43.11     60.50 o 
  -1  10   9    13674.27    13666.18    266.59 o 
   0  10   9     1336.45     1459.67     98.89 o 
   1  10   9    17107.26    17599.44    265.84 o 
   2  10   9       11.26       39.62     42.01 o 
   3  10   9     7738.49     8117.62    130.41 o 
   4  10   9       71.11       90.08     50.06 o 
   5  10   9     1344.32     1188.78    146.91 o 
   6  10   9       19.06       20.47     36.34 o 
   7  10   9      273.69      161.74     55.30 o 
   8  10   9        5.00       16.58     47.59 o 
   9  10   9      176.71      198.43     89.74 o 
  10  10   9        6.45       74.85    108.39 o 
 -12  11   9        9.59      -63.46    159.35 o 
 -11  11   9     1053.29      934.90    169.92 o 
 -10  11   9       43.55     -112.30    112.30 o 
  -9  11   9     3231.43     3683.46    210.98 o 
  -8  11   9      121.07      -27.37    119.90 o 
  -7  11   9     4208.49     4410.99    191.64 o 
  -6  11   9        5.74      117.29    108.90 o 
  -5  11   9     3004.13     2774.23    126.01 o 
  -4  11   9       34.23        0.73     80.48 o 
  -3  11   9      767.93      852.96     70.05 o 
  -2  11   9        4.57      -40.69     62.55 o 
  -1  11   9      556.74      583.29     77.90 o 
   0  11   9      161.20      147.57     33.83 o 
   1  11   9     1679.56     1865.75     48.65 o 
   2  11   9      447.24      410.39     82.96 o 
   3  11   9     4706.81     4764.81    294.83 o 
   4  11   9      337.47      313.33    136.01 o 
   5  11   9     4955.93     3888.04    458.12 o 
   6  11   9       68.50      125.43     53.31 o 
   7  11   9     4313.10     4077.31    710.17 o 
   8  11   9       34.08       16.92     91.99 o 
   9  11   9     1432.92     1146.97    206.63 o 
  10  11   9       17.95       61.94    120.57 o 
 -12  12   9        0.17     -146.22    146.22 o 
 -11  12   9       15.56       71.53    121.38 o 
 -10  12   9        2.31     -121.09    121.09 o 
  -9  12   9      240.13      402.73    106.67 o 
  -8  12   9      224.29      220.04    110.39 o 
  -7  12   9     1889.26     1938.28    127.79 o 
  -6  12   9      576.82      449.06     83.61 o 
  -5  12   9     7330.11     7510.39    227.90 o 
  -4  12   9     2266.82     2242.82    111.53 o 
  -3  12   9    13694.05    14580.28    310.16 o 
  -2  12   9      580.76      469.96     75.29 o 
  -1  12   9    10781.23    11238.44    348.47 o 
   0  12   9      107.53      129.10     29.85 o 
   1  12   9    13274.92    14113.91    329.30 o 
   2  12   9      631.63      158.21    269.21 o 
   3  12   9     5941.90     5974.60    535.57 o 
   4  12   9        5.36        3.22    119.87 o 
   5  12   9      444.81      207.00    253.50 o 
   6  12   9      144.38       55.60     68.12 o 
   7  12   9       52.17       10.49     47.68 o 
   8  12   9       37.89      -25.63    106.53 o 
   9  12   9      134.25       33.92     73.05 o 
  10  12   9       22.93      -25.24    203.75 o 
 -11  13   9      855.32     1148.54    159.49 o 
 -10  13   9      193.48      299.57    126.45 o 
  -9  13   9     1854.15     1776.02    157.51 o 
  -8  13   9      233.09      116.23     84.28 o 
  -7  13   9     2403.58     2136.37    129.61 o 
  -6  13   9       65.34      -67.84     67.84 o 
  -5  13   9     1365.90     1249.31    110.11 o 
  -4  13   9      382.11      303.67     64.65 o 
  -3  13   9       20.12      151.92     86.78 o 
  -2  13   9      316.43      289.26     53.77 o 
  -1  13   9       15.57      111.94     38.51 o 
   0  13   9     1362.68     1377.13     84.28 o 
   1  13   9     3620.24     2761.14    423.47 o 
   2  13   9       71.16       54.06     96.29 o 
   3  13   9     5107.46     5536.54    396.72 o 
   4  13   9      549.04      458.40    153.27 o 
   5  13   9     6676.48     6457.80    481.30 o 
   6  13   9      136.44      215.35    140.50 o 
   7  13   9     2951.31     3203.43    234.94 o 
   8  13   9       45.88      -28.26     55.03 o 
   9  13   9     1038.84      746.01    211.37 o 
  10  13   9        1.52       27.08    168.08 o 
 -11  14   9       29.05     -128.72    134.68 o 
 -10  14   9        1.02      104.53    144.26 o 
  -9  14   9      114.51       61.12    100.53 o 
  -8  14   9      138.76      322.08    118.99 o 
  -7  14   9      954.83     1005.74    129.55 o 
  -6  14   9      236.21      -14.13     68.52 o 
  -5  14   9     3794.63     3386.82    271.33 o 
  -4  14   9      228.15      288.79     70.31 o 
  -3  14   9    11187.16    11891.40    302.20 o 
  -2  14   9      170.77      171.22     50.68 o 
  -1  14   9    12864.01    14032.69    300.56 o 
   0  14   9      922.91      691.86    109.48 o 
   1  14   9    11356.85    11913.17    467.41 o 
   2  14   9       85.60      137.91    104.86 o 
   3  14   9     3914.30     3703.46    342.30 o 
   4  14   9       58.03       45.15    131.35 o 
   5  14   9      527.69      462.71    214.47 o 
   6  14   9       34.34     -128.67    189.88 o 
   7  14   9        2.29      -68.20    123.18 o 
   8  14   9       11.86       24.28    142.97 o 
   9  14   9       91.59     -101.22    142.78 o 
 -11  15   9      715.75      896.81    176.30 o 
 -10  15   9       58.23       91.40    111.91 o 
  -9  15   9     1777.61     2001.25    166.36 o 
  -8  15   9      158.24        5.70     86.11 o 
  -7  15   9     4265.81     3975.01    317.90 o 
  -6  15   9       52.75      157.50     99.26 o 
  -5  15   9     2892.30     3348.22    132.20 o 
  -4  15   9      855.25      986.55     74.52 o 
  -3  15   9     2314.57     2405.32    121.98 o 
  -2  15   9      294.67      227.29     71.25 o 
  -1  15   9     1396.14     1237.56     87.43 o 
   0  15   9      623.64      577.96     46.91 o 
   1  15   9     5692.37     5641.57    310.51 o 
   2  15   9       23.98     -108.05    108.05 o 
   3  15   9     4585.09     5031.67    403.39 o 
   4  15   9      282.74      296.71    156.62 o 
   5  15   9     6319.07     6928.56    521.89 o 
   6  15   9      149.77       19.21    255.31 o 
   7  15   9     2315.44     2599.33    262.38 o 
   8  15   9       56.07       17.93    145.09 o 
   9  15   9      880.29      255.62    199.36 o 
 -11  16   9        0.36     -109.34    166.23 o 
 -10  16   9       14.29      167.99     99.43 o 
  -9  16   9      218.11      150.53    136.26 o 
  -8  16   9      114.67        4.23     73.65 o 
  -7  16   9     1346.18     1435.17    128.87 o 
  -6  16   9      127.72       -1.26     91.47 o 
  -5  16   9     4403.05     4839.69    173.36 o 
  -4  16   9      319.57      183.85     73.75 o 
  -3  16   9    13036.77    13598.71    341.69 o 
  -2  16   9      502.16      292.31     87.29 o 
  -1  16   9    14703.18    14622.00    290.35 o 
   0  16   9      314.31      294.12    130.28 o 
   1  16   9     8344.03     9084.17    489.18 o 
   2  16   9      388.91      506.71    130.39 o 
   3  16   9     2509.91     2669.95    314.30 o 
   4  16   9       28.45       67.28    143.36 o 
   5  16   9      761.17      757.97    311.09 o 
   6  16   9        8.86       32.92    192.22 o 
   7  16   9        0.47      -93.87    153.88 o 
   8  16   9       12.34       59.30    153.87 o 
   9  16   9      147.59      207.47    201.70 o 
 -11  17   9      791.74      733.51    148.25 o 
 -10  17   9        6.98      145.10    114.55 o 
  -9  17   9     1235.97     1332.05    199.77 o 
  -8  17   9       51.55      -75.82     75.82 o 
  -7  17   9     2584.05     3032.52    164.54 o 
  -6  17   9      253.46      204.91     96.86 o 
  -5  17   9     1105.03      699.42    147.19 o 
  -4  17   9        6.42      -44.14     51.38 o 
  -3  17   9      168.74      105.37     40.01 o 
  -2  17   9      149.73      170.24     44.09 o 
  -1  17   9      343.33      390.04     57.74 o 
   0  17   9      929.04      978.82    159.65 o 
   1  17   9     3251.45     3158.62    255.15 o 
   2  17   9      307.08      213.15    131.61 o 
   3  17   9     3511.81     3929.61    321.68 o 
   4  17   9      129.11      280.81    166.42 o 
   5  17   9     3209.74     4220.23    432.34 o 
   6  17   9      191.91       55.63    203.45 o 
   7  17   9     2248.25     2792.05    285.54 o 
   8  17   9       82.33     -191.25    191.25 o 
   9  17   9     1099.34     1339.40    228.92 o 
 -11  18   9       12.92       27.31     99.18 o 
 -10  18   9       11.21       -6.73    109.80 o 
  -9  18   9       92.57      110.60    117.32 o 
  -8  18   9       30.20      -39.95     96.32 o 
  -7  18   9      856.75      933.85    112.26 o 
  -6  18   9      375.77      504.19     73.79 o 
  -5  18   9     3447.77     3775.62    127.75 o 
  -4  18   9     1402.47     1466.33     82.38 o 
  -3  18   9     6023.99     5665.37    118.23 o 
  -2  18   9      784.57      689.74     64.16 o 
  -1  18   9    10089.43    10331.94    286.28 o 
   0  18   9      737.13      692.27    135.86 o 
   1  18   9     6164.61     6676.73    458.64 o 
   2  18   9       68.47      -11.46    119.74 o 
   3  18   9     2020.01     2525.47    277.47 o 
   4  18   9        4.20      142.18    204.62 o 
   5  18   9      361.22      287.57    229.51 o 
   6  18   9        4.18     -197.53    303.66 o 
   7  18   9       11.05     -152.43    225.95 o 
   8  18   9       18.60     -180.91    253.58 o 
   9  18   9      130.26      229.82    176.26 o 
 -10  19   9       96.68       81.34     92.04 o 
  -9  19   9     1150.31     1566.33    200.71 o 
  -8  19   9      150.51      200.70     88.25 o 
  -7  19   9     1409.16     1504.32    113.15 o 
  -6  19   9      240.30      186.58     69.60 o 
  -5  19   9      671.62      334.57     84.13 o 
  -4  19   9      111.97       97.30     79.14 o 
  -3  19   9      166.23       46.81     53.28 o 
  -2  19   9     1548.12     1334.97     53.06 o 
  -1  19   9       98.73      117.73     35.18 o 
   0  19   9      328.62      100.29    120.90 o 
   1  19   9      748.19      938.59    170.86 o 
   2  19   9      573.09      551.74    143.75 o 
   3  19   9     3279.01     3591.24    327.59 o 
   4  19   9      134.51       68.01    201.61 o 
   5  19   9     2627.06     2784.40    398.19 o 
   6  19   9      153.61      505.45    516.70 o 
   7  19   9     2004.57     2468.47    426.70 o 
   8  19   9       12.01      -29.96    179.47 o 
 -10  20   9        5.17      235.09    116.84 o 
  -9  20   9       86.85      -35.40    113.09 o 
  -8  20   9       36.52      135.92     84.02 o 
  -7  20   9      571.42      679.59     98.14 o 
  -6  20   9      256.15      199.36     92.48 o 
  -5  20   9     2242.38     2649.86    124.41 o 
  -4  20   9     1382.47     1333.74     77.87 o 
  -3  20   9     5963.12     6325.16    194.74 o 
  -2  20   9     1640.74     1448.07     67.05 o 
  -1  20   9     6430.95     6197.68    309.62 o 
   0  20   9      610.90      669.88    155.61 o 
   1  20   9     5530.00     5980.68    312.87 o 
   2  20   9       65.06      116.96    145.46 o 
   3  20   9     2949.32     3309.97    411.69 o 
   4  20   9       24.41      188.12    225.08 o 
   5  20   9      847.74      684.96    278.39 o 
   6  20   9       11.15       75.08    228.43 o 
   7  20   9        9.38      561.90    329.15 o 
   8  20   9       20.73      235.47    209.98 o 
 -10  21   9       80.85      -66.76    140.19 o 
  -9  21   9     1188.22     1357.60    209.70 o 
  -8  21   9      184.10      220.23     98.27 o 
  -7  21   9     1015.42      794.93    127.69 o 
  -6  21   9      293.72      204.92     76.80 o 
  -5  21   9     1743.04     1650.90     96.31 o 
  -4  21   9       80.38       13.82     77.92 o 
  -3  21   9       12.56       -7.27     51.06 o 
  -2  21   9       91.95      184.44     63.02 o 
  -1  21   9       78.28       86.02     38.08 o 
   0  21   9      233.38      165.61    120.13 o 
   1  21   9      399.54      651.03    152.45 o 
   2  21   9      471.17      724.93    223.59 o 
   3  21   9     2992.64     3332.81    322.59 o 
   4  21   9      314.69      613.84    267.90 o 
   5  21   9     2782.80     3369.94    459.17 o 
   6  21   9      155.39      236.19    259.67 o 
   7  21   9     1367.06      819.98    372.42 o 
   8  21   9       60.35       -1.31    280.87 o 
  -9  22   9       66.83      172.35    121.42 o 
  -8  22   9       30.20       25.91     86.17 o 
  -7  22   9      984.51     1051.58    104.32 o 
  -6  22   9      213.18      115.05    108.66 o 
  -5  22   9     3022.03     3338.87    143.75 o 
  -4  22   9      299.87      198.00     70.11 o 
  -3  22   9     3840.82     3515.93    105.87 o 
  -2  22   9      130.45      103.86     39.38 o 
  -1  22   9     5124.46     4432.94    424.90 o 
   0  22   9      184.81      302.76    151.43 o 
   1  22   9     4364.76     5194.57    417.53 o 
   2  22   9      201.14       59.37    209.98 o 
   3  22   9     2471.52     3250.40    268.65 o 
   4  22   9       23.23      205.07    190.90 o 
   5  22   9      338.74      243.26    236.26 o 
   6  22   9        9.60      101.58    701.61 o 
   7  22   9       33.41      368.49    342.24 o 
   8  22   9       24.02     -367.49    367.49 o 
  -9  23   9     1123.72     1020.55    198.49 o 
  -8  23   9       50.36       17.92     85.12 o 
  -7  23   9      852.59      602.72    103.68 o 
  -6  23   9       19.86       91.06     80.64 o 
  -5  23   9      666.06      544.82    118.33 o 
  -4  23   9      173.12       75.76     53.02 o 
  -3  23   9        8.90       71.13     54.39 o 
  -2  23   9        7.93      -17.56     35.63 o 
  -1  23   9      166.61      167.43     53.42 o 
   0  23   9       11.31       13.30    174.58 o 
   1  23   9     1141.23     1393.45    219.15 o 
   2  23   9       36.95     -147.33    147.33 o 
   3  23   9     2624.50     2969.74    265.15 o 
   4  23   9      280.63      297.85    201.97 o 
   5  23   9     2036.77     2675.44    452.03 o 
   6  23   9      227.84      281.61    335.92 o 
   7  23   9     1328.05     1430.00    466.12 o 
  -9  24   9        5.03     -102.76    102.76 o 
  -8  24   9       12.97      -49.26     79.55 o 
  -7  24   9      601.14      536.16     93.46 o 
  -6  24   9      226.56      213.87     95.89 o 
  -5  24   9     2043.81     1898.94    123.74 o 
  -4  24   9      170.22      295.41    121.93 o 
  -3  24   9     3854.60     3862.91    232.95 o 
  -2  24   9      626.74      537.71     80.15 o 
  -1  24   9     5790.37     3845.37    977.31 o 
   0  24   9      234.78       99.43    151.18 o 
   1  24   9     2596.05     2442.24    583.15 o 
   2  24   9      428.48      435.49    214.12 o 
   3  24   9      990.69     1074.48    200.37 o 
   4  24   9      180.59      135.12    187.79 o 
   5  24   9      305.80      187.05    211.48 o 
   6  24   9        0.71     -156.70    214.98 o 
   7  24   9        4.52     -410.45    410.45 o 
  -8  25   9      121.34       56.36    111.59 o 
  -7  25   9      642.35      631.62    170.21 o 
  -6  25   9       34.33       62.58     75.71 o 
  -5  25   9      521.44      433.27     97.93 o 
  -4  25   9       21.83       -8.59     66.36 o 
  -3  25   9      141.12      109.06     37.87 o 
  -2  25   9        9.82        2.73     33.89 o 
  -1  25   9       71.46      100.35     91.93 o 
   0  25   9      150.11      252.93    185.05 o 
   1  25   9      621.08      240.57    230.30 o 
   2  25   9      123.80      162.15    160.93 o 
   3  25   9     1088.50      927.25    215.18 o 
   4  25   9      401.02     1069.72    352.44 o 
   5  25   9     1113.52     1469.42    511.05 o 
   6  25   9      152.34      114.78    215.09 o 
  -8  26   9      116.42      174.88    112.89 o 
  -7  26   9      372.31      285.86     92.07 o 
  -6  26   9      336.36      266.19     94.09 o 
  -5  26   9     1148.82     1132.25    118.49 o 
  -4  26   9      483.56      380.27     77.60 o 
  -3  26   9     1781.59     1960.53    109.89 o 
  -2  26   9      844.56      704.61     97.31 o 
  -1  26   9     3743.07     3875.73    315.28 o 
   0  26   9      534.43      576.80    180.39 o 
   1  26   9     2494.54     2797.06    252.48 o 
   2  26   9       64.05      187.98    166.15 o 
   3  26   9     1146.44     1341.91    242.11 o 
   4  26   9        9.55      522.77    277.03 o 
   5  26   9      297.14      603.14    305.91 o 
   6  26   9        2.37      221.76    233.19 o 
  -8  27   9       70.18      287.26    124.65 o 
  -7  27   9      656.12      588.69    101.19 o 
  -6  27   9       31.13      165.29     82.75 o 
  -5  27   9      425.96      306.48     73.42 o 
  -4  27   9       16.04       69.83     47.10 o 
  -3  27   9      242.88      246.65    115.12 o 
  -2  27   9       10.46       30.20    102.90 o 
  -1  27   9       57.21       56.86    178.66 o 
   0  27   9      161.52      353.32    212.24 o 
   1  27   9      658.66     1008.29    187.89 o 
   2  27   9      445.91      599.38    176.59 o 
   3  27   9     1076.51     1517.49    230.78 o 
   4  27   9      266.89      359.26    209.36 o 
   5  27   9     1204.15     1198.95    399.29 o 
   6  27   9       70.73      127.58    230.57 o 
  -7  28   9      203.64      214.84    133.68 o 
  -6  28   9      141.81       95.05     72.57 o 
  -5  28   9     1164.89      974.91    122.23 o 
  -4  28   9      296.12      322.98     80.48 o 
  -3  28   9     2390.45     2486.04    159.46 o 
  -2  28   9      223.30      156.43    186.30 o 
  -1  28   9     2392.26     2452.81    268.12 o 
   0  28   9      329.56      455.57    183.42 o 
   1  28   9     1816.82     1844.50    449.47 o 
   2  28   9       74.74       54.75    164.28 o 
   3  28   9     1025.75     1258.07    251.91 o 
   4  28   9        3.23     -180.49    180.49 o 
   5  28   9      103.21     -329.53    329.53 o 
  -6  29   9      149.75      125.67    105.90 o 
  -5  29   9      453.54      359.33    150.70 o 
  -4  29   9       73.24      180.13    114.95 o 
  -3  29   9       69.05      -91.42    120.19 o 
  -2  29   9        8.26      124.39    157.87 o 
  -1  29   9      123.34      291.98    167.30 o 
   0  29   9        7.58       51.28    331.32 o 
   1  29   9      548.39      540.64    221.47 o 
   2  29   9      334.78      551.94    212.26 o 
   3  29   9      781.29      638.68    348.30 o 
   4  29   9      202.85      110.08    169.60 o 
  -6  30   9       22.05      158.57     73.12 o 
  -5  30   9      902.96     1189.28    165.24 o 
  -4  30   9      290.21      278.76    103.75 o 
  -3  30   9     2398.22     3516.68    835.11 o 
  -2  30   9      365.93      306.63    156.78 o 
  -1  30   9     1808.54     2356.79    241.82 o 
   0  30   9      355.22      323.31    176.17 o 
   1  30   9     1703.84     2289.14    296.45 o 
   2  30   9      175.59      -97.04    156.65 o 
   3  30   9      457.79      364.00    206.87 o 
   4  30   9       68.27      380.81    219.49 o 
  -5  31   9      201.75      -59.91    145.75 o 
  -4  31   9        0.53      -85.58    169.62 o 
  -3  31   9       42.21      130.05    192.83 o 
  -2  31   9       18.96      107.84    163.83 o 
  -1  31   9       35.93       57.75    163.21 o 
   0  31   9       35.16      269.08    156.61 o 
   1  31   9      412.61      469.88    200.22 o 
   2  31   9      107.06       49.19    207.09 o 
   3  31   9      596.20      334.03    188.53 o 
  -4  32   9      388.93      631.47    183.28 o 
  -3  32   9     1061.94     1566.30    613.57 o 
  -2  32   9      352.27      613.25    195.09 o 
  -1  32   9      893.56      767.80    214.10 o 
   0  32   9      165.95     -157.37    214.09 o 
   1  32   9     1244.05     1329.84    226.64 o 
   2  32   9       85.43      147.61    226.17 o 
  -2  33   9       25.95       94.00    148.03 o 
  -1  33   9        2.13      118.22    169.86 o 
   0  33   9      121.55       66.06    170.39 o 
 -12   0  10      213.43       37.60    168.42 o 
 -10   0  10     2141.03     1969.17    292.50 o 
  -8   0  10     4066.57     3844.33    304.30 o 
  -6   0  10    11326.23    11358.55    480.37 o 
  -4   0  10     7899.17     7904.94    264.29 o 
  -2   0  10     6302.24     6043.90    242.89 o 
   0   0  10     4740.60     4874.01    203.88 o 
   2   0  10       12.54      170.44     64.68 o 
   4   0  10     4131.98     4357.10    142.99 o 
   6   0  10     2396.84     2579.63    167.29 o 
   8   0  10      937.08     1169.75    147.97 o 
  10   0  10      569.15      196.66    117.83 o 
 -12   1  10      646.70      470.74    161.27 o 
 -11   1  10        0.02       16.30    113.29 o 
 -10   1  10     1104.03      915.44    135.87 o 
  -9   1  10      211.62      363.98    125.10 o 
  -8   1  10       67.47      157.70     93.99 o 
  -7   1  10      474.89      442.92    102.81 o 
  -6   1  10      217.75      419.28     90.76 o 
  -5   1  10        0.50       44.31     70.37 o 
  -4   1  10     1063.93     1038.18     90.40 o 
  -3   1  10       91.03      149.74     55.36 o 
  -2   1  10     7396.18     7537.59    174.73 o 
  -1   1  10      565.38      500.91     74.30 o 
   0   1  10     6420.85     5783.82    141.19 o 
   1   1  10        6.72       73.79     49.12 o 
   2   1  10    14677.53    15063.37    259.13 o 
   3   1  10        8.05       52.92     43.38 o 
   4   1  10    10073.88    10367.95    210.94 o 
   5   1  10      356.86      483.78     58.75 o 
   6   1  10     2886.89     3423.34    139.75 o 
   7   1  10       68.37       45.71     52.15 o 
   8   1  10      846.65      643.61    107.53 o 
   9   1  10        3.30      -20.88     74.85 o 
  10   1  10      151.56      106.89     87.89 o 
 -12   2  10      152.24      288.82    165.12 o 
 -11   2  10        0.43       -0.78    112.03 o 
 -10   2  10     1216.58     1166.09    176.32 o 
  -9   2  10       14.76      159.80     91.54 o 
  -8   2  10     4013.30     4147.94    201.16 o 
  -7   2  10      169.84      156.35     89.96 o 
  -6   2  10     9384.88     8792.90    258.15 o 
  -5   2  10        2.22        5.84     68.19 o 
  -4   2  10    10829.21    10384.47    249.39 o 
  -3   2  10      187.94      177.31     50.74 o 
  -2   2  10     6175.00     6171.99    155.34 o 
  -1   2  10        1.88        3.86     50.89 o 
   0   2  10     1800.51     2139.89     87.85 o 
   1   2  10      160.58      172.22     41.87 o 
   2   2  10       12.35       85.78     45.75 o 
   3   2  10        8.39       75.61     39.86 o 
   4   2  10      384.73      272.50     63.65 o 
   5   2  10       37.54       27.18     55.94 o 
   6   2  10     1558.94     1817.34     96.71 o 
   7   2  10       14.52      -59.83     59.83 o 
   8   2  10     2123.73     2281.25    271.05 o 
   9   2  10        3.56      -27.77     66.49 o 
  10   2  10      977.30     1067.01    106.86 o 
 -12   3  10      526.03      406.89    174.46 o 
 -11   3  10        7.28       62.68    132.44 o 
 -10   3  10     1045.73     1030.18    137.21 o 
  -9   3  10       81.29       -2.35    104.91 o 
  -8   3  10     1233.66      926.99    112.39 o 
  -7   3  10        9.47      -34.99     80.31 o 
  -6   3  10      682.13      756.27     99.65 o 
  -5   3  10        3.85       92.49     65.81 o 
  -4   3  10      225.21      210.67     70.05 o 
  -3   3  10      386.06      475.64     91.81 o 
  -2   3  10     6539.06     6511.93    176.65 o 
  -1   3  10      863.74      934.89     67.32 o 
   0   3  10    15597.15    15413.41    402.10 o 
   1   3  10       67.50       39.08     34.19 o 
   2   3  10    18279.50    17636.31    306.51 o 
   3   3  10       35.89      -20.73     47.02 o 
   4   3  10    14929.15    15045.30    258.81 o 
   5   3  10        0.60      102.71     46.78 o 
   6   3  10     5044.25     4929.37    239.49 o 
   7   3  10       34.12       73.18     55.58 o 
   8   3  10     1276.21     1056.27    134.91 o 
   9   3  10        0.03      -19.32     70.53 o 
  10   3  10       96.35       71.69    189.52 o 
 -12   4  10      194.93      348.86    137.92 o 
 -11   4  10        0.12       96.65    148.22 o 
 -10   4  10      510.84      588.98    152.29 o 
  -9   4  10      123.46       88.30     97.82 o 
  -8   4  10     3228.95     3759.50    213.97 o 
  -7   4  10      580.84      446.22    102.37 o 
  -6   4  10    10818.75    10023.81    262.82 o 
  -5   4  10       12.66      -62.96     62.96 o 
  -4   4  10    11023.73    10923.49    257.45 o 
  -3   4  10        4.02       -8.76     52.73 o 
  -2   4  10    10692.47    11961.83    231.23 o 
  -1   4  10      237.66      196.16     72.26 o 
   0   4  10     4123.00     4347.48    182.12 o 
   1   4  10        5.54      -39.12     39.12 o 
   2   4  10       12.37       20.77     51.44 o 
   3   4  10      136.33      181.39     48.84 o 
   4   4  10       39.91        0.27     57.41 o 
   5   4  10        5.41      -27.43     39.63 o 
   6   4  10     1525.64     1401.38    101.77 o 
   7   4  10        0.55      -43.65     86.82 o 
   8   4  10     2027.05     2332.05    256.38 o 
   9   4  10       28.88        8.71     84.93 o 
  10   4  10     1211.64      908.77    148.62 o 
 -12   5  10      446.72      397.09    140.37 o 
 -11   5  10        0.70      161.08    124.53 o 
 -10   5  10      531.26      546.72    120.03 o 
  -9   5  10       87.87      -48.99     94.10 o 
  -8   5  10     1051.09      595.30    161.91 o 
  -7   5  10      202.80      220.58     94.73 o 
  -6   5  10        4.99       48.90     75.36 o 
  -5   5  10      108.96      127.72     65.88 o 
  -4   5  10     1040.66     1100.09     93.60 o 
  -3   5  10      304.78      278.85     62.53 o 
  -2   5  10     3438.35     3054.48    127.28 o 
  -1   5  10      966.21      944.24     77.00 o 
   0   5  10    12089.57    12120.64    297.08 o 
   1   5  10      240.61      193.53     35.65 o 
   2   5  10    10585.10    10548.33    233.84 o 
   3   5  10        4.23       15.17     62.54 o 
   4   5  10     5801.22     6051.87    247.57 o 
   5   5  10       23.16       80.59     60.49 o 
   6   5  10     5919.11     6529.97    431.80 o 
   7   5  10        1.42      -62.19     62.19 o 
   8   5  10     1192.01      973.84    126.80 o 
   9   5  10        3.93      -92.49     92.49 o 
  10   5  10       59.46       31.65     75.69 o 
 -12   6  10      381.37      298.44    151.71 o 
 -11   6  10       23.47      -55.19    117.60 o 
 -10   6  10     1051.66     1157.92    154.53 o 
  -9   6  10        0.98      118.59    100.21 o 
  -8   6  10     3824.61     3030.51    162.02 o 
  -7   6  10       87.30       38.55     76.78 o 
  -6   6  10     7123.83     7285.87    232.73 o 
  -5   6  10     1066.85      956.29     90.95 o 
  -4   6  10    15939.23    15559.65    360.83 o 
  -3   6  10      845.98      945.94     66.60 o 
  -2   6  10    10555.66    10312.27    235.90 o 
  -1   6  10      271.59      439.57     77.71 o 
   0   6  10     1873.81     1878.42    109.61 o 
   1   6  10       15.93       64.99     34.87 o 
   2   6  10       13.58       58.06     46.27 o 
   3   6  10       78.62      120.56     39.18 o 
   4   6  10     1369.95     1618.74    126.27 o 
   5   6  10        1.13        4.14     57.32 o 
   6   6  10     1626.28     1880.32    225.91 o 
   7   6  10        4.75       -6.94     70.35 o 
   8   6  10     1382.45     1443.53    155.72 o 
   9   6  10       37.38      -76.86    100.67 o 
  10   6  10      691.15      581.48    122.87 o 
 -12   7  10      481.96      515.65    259.77 o 
 -11   7  10       11.02       38.82    149.66 o 
 -10   7  10      441.10      278.19    136.59 o 
  -9   7  10       76.19      130.42    106.50 o 
  -8   7  10      245.97       69.15     93.03 o 
  -7   7  10      381.85      346.16     83.31 o 
  -6   7  10        3.91      -82.82     85.14 o 
  -5   7  10      792.38     1113.10     85.03 o 
  -4   7  10     2689.56     3284.82    139.19 o 
  -3   7  10      342.87      248.44     64.32 o 
  -2   7  10     5372.78     5008.14    144.46 o 
  -1   7  10     1370.94     1631.45    109.00 o 
   0   7  10    13194.53    13559.56    440.76 o 
   1   7  10      296.49      214.71     45.48 o 
   2   7  10     7390.16     7167.93    125.64 o 
   3   7  10       87.49       36.98     46.92 o 
   4   7  10     8196.40     8634.88    300.44 o 
   5   7  10       28.81        8.61     52.27 o 
   6   7  10     2840.04     2495.02    151.52 o 
   7   7  10       35.57       40.57     73.91 o 
   8   7  10      725.81      708.16     82.59 o 
   9   7  10        0.80        2.47     89.78 o 
  10   7  10       55.85       70.41    120.21 o 
 -12   8  10      233.02      355.27    140.02 o 
 -11   8  10       70.85      211.67    126.28 o 
 -10   8  10     1255.81     1413.76    163.94 o 
  -9   8  10       42.30      -87.78     91.07 o 
  -8   8  10     4668.29     5031.47    225.46 o 
  -7   8  10       26.68      -41.47     71.37 o 
  -6   8  10     4121.63     4261.40    164.84 o 
  -5   8  10      176.44       35.96     69.90 o 
  -4   8  10     6472.66     6245.41    190.88 o 
  -3   8  10       13.70       36.89     60.31 o 
  -2   8  10     6802.15     7014.85    189.68 o 
  -1   8  10        9.41      -37.27     50.07 o 
   0   8  10      639.26      920.64     75.32 o 
   1   8  10        0.01      -28.03     28.03 o 
   2   8  10       32.83       49.69     33.29 o 
   3   8  10       29.01       67.87     27.08 o 
   4   8  10      361.81      349.33     46.06 o 
   5   8  10       53.34      -29.84     54.56 o 
   6   8  10     1512.67     1333.94     69.36 o 
   7   8  10       25.06      176.20     96.49 o 
   8   8  10     1208.38     1515.33    253.47 o 
   9   8  10       29.88      -81.24     92.24 o 
  10   8  10      654.27      385.26    170.36 o 
 -12   9  10      424.50      275.19    135.77 o 
 -11   9  10       66.52       -9.61    117.10 o 
 -10   9  10      642.78      470.44    130.37 o 
  -9   9  10       10.44       95.25    145.71 o 
  -8   9  10      287.09      152.44     98.25 o 
  -7   9  10      121.29      144.46    137.74 o 
  -6   9  10       20.12       62.79     78.52 o 
  -5   9  10     1609.37     1528.50    115.98 o 
  -4   9  10      450.71      408.37     76.54 o 
  -3   9  10      387.51      440.64     56.89 o 
  -2   9  10     2416.42     2239.38    128.17 o 
  -1   9  10      201.96      284.92     69.75 o 
   0   9  10    10812.56     9907.84    201.51 o 
   1   9  10      566.79      631.93     58.46 o 
   2   9  10    18219.76    17828.88    342.81 o 
   3   9  10       87.86       47.09     30.73 o 
   4   9  10     8645.19     8016.15    367.79 o 
   5   9  10       13.48       41.93     70.87 o 
   6   9  10     3695.97     3055.47    394.30 o 
   7   9  10        1.03       98.20     89.13 o 
   8   9  10      714.04      832.92    209.79 o 
   9   9  10        6.87       99.02    151.89 o 
 -11  10  10      124.13       11.99    113.57 o 
 -10  10  10      889.15      800.24    164.68 o 
  -9  10  10       83.74      231.80     97.89 o 
  -8  10  10     2814.45     2760.03    176.48 o 
  -7  10  10       18.14       87.51     83.89 o 
  -6  10  10     4765.96     5240.48    219.88 o 
  -5  10  10      197.47      130.36     71.21 o 
  -4  10  10    11071.78    11015.69    315.09 o 
  -3  10  10      153.19      134.95     55.97 o 
  -2  10  10     6126.67     6047.77    169.97 o 
  -1  10  10       50.29       75.22     50.95 o 
   0  10  10     2090.28     2458.11    108.36 o 
   1  10  10      163.31       95.40     46.87 o 
   2  10  10     2076.33     2036.53     96.35 o 
   3  10  10       67.92       82.95     46.73 o 
   4  10  10     1246.31     1103.60     45.17 o 
   5  10  10        6.69       16.97     49.22 o 
   6  10  10     1742.84     1463.17    206.33 o 
   7  10  10       28.70      -70.85     70.85 o 
   8  10  10     1270.75     1181.79    195.84 o 
   9  10  10       37.61       -6.16     78.83 o 
 -11  11  10       15.13      170.06    116.96 o 
 -10  11  10      786.00      576.70    125.91 o 
  -9  11  10       11.94      -66.41     89.91 o 
  -8  11  10      941.79      904.83    126.25 o 
  -7  11  10        1.27      -23.23     82.54 o 
  -6  11  10       23.71       34.56     78.27 o 
  -5  11  10      154.63      137.42     80.02 o 
  -4  11  10     2160.24     2123.05    103.09 o 
  -3  11  10       68.85        3.69     75.11 o 
  -2  11  10     4205.63     4231.00    119.37 o 
  -1  11  10       14.38       44.43     59.45 o 
   0  11  10     7568.46     7581.14    184.29 o 
   1  11  10      649.09      724.01     34.34 o 
   2  11  10     8264.47     8070.59    346.23 o 
   3  11  10      900.00      334.37    195.43 o 
   4  11  10     9809.74     9916.21    566.85 o 
   5  11  10      115.49       66.61     43.43 o 
   6  11  10     3964.35     2779.28    524.80 o 
   7  11  10        2.80       66.84    138.33 o 
   8  11  10      931.79     1069.40    196.85 o 
   9  11  10        4.08      -54.83    197.30 o 
 -11  12  10       41.82      213.08    405.29 o 
 -10  12  10      831.24      726.22    162.59 o 
  -9  12  10      143.38      215.35    122.00 o 
  -8  12  10     2510.17     2842.18    256.51 o 
  -7  12  10      295.70      137.63     84.61 o 
  -6  12  10     7006.84     6700.48    270.71 o 
  -5  12  10      573.76      802.45     80.35 o 
  -4  12  10    10995.35    10518.54    247.28 o 
  -3  12  10      424.84      358.77     87.28 o 
  -2  12  10     7010.89     7052.57    234.53 o 
  -1  12  10        4.27       14.76     37.37 o 
   0  12  10     6669.99     7241.40    239.34 o 
   1  12  10        8.26       36.76     18.15 o 
   2  12  10      232.20      332.71     48.22 o 
   3  12  10      165.81      142.57    107.53 o 
   4  12  10      374.01      289.87    178.73 o 
   5  12  10      181.99      275.44    184.28 o 
   6  12  10     1328.48     1344.74    262.64 o 
   7  12  10      206.92      639.44    383.78 o 
   8  12  10     1203.95     1352.10    335.03 o 
   9  12  10       32.90      -42.96    170.50 o 
 -11  13  10       50.53      -39.11    190.08 o 
 -10  13  10      406.98      304.15    194.03 o 
  -9  13  10       69.05       40.83    101.37 o 
  -8  13  10      344.29      305.29    107.75 o 
  -7  13  10        3.76        0.12     73.63 o 
  -6  13  10        0.63      -72.09     77.46 o 
  -5  13  10       12.59      -61.78     61.78 o 
  -4  13  10     1388.59     1308.02    131.20 o 
  -3  13  10      303.61      340.23     56.59 o 
  -2  13  10     3871.19     3525.92    116.88 o 
  -1  13  10      176.68      144.40     38.82 o 
   0  13  10     4673.36     4223.99    194.06 o 
   1  13  10      314.96      309.58     33.91 o 
   2  13  10    10117.69    11402.52    584.37 o 
   3  13  10      343.87      392.44    123.44 o 
   4  13  10     3394.24     3296.44    333.55 o 
   5  13  10      193.70      231.80    154.01 o 
   6  13  10     1933.60     1665.63    385.43 o 
   7  13  10       26.76       87.41    200.45 o 
   8  13  10      555.63      245.41    221.17 o 
   9  13  10        0.14      -77.29    139.44 o 
 -11  14  10        2.97       28.93    129.99 o 
 -10  14  10     1208.95     2272.91    195.94 o 
  -9  14  10      152.42       17.72    113.20 o 
  -8  14  10     2526.49     3033.87    219.74 o 
  -7  14  10      423.51      177.62     92.06 o 
  -6  14  10     5344.63     5166.50    232.24 o 
  -5  14  10      842.09     1020.68    104.92 o 
  -4  14  10     4370.19     4332.61    154.17 o 
  -3  14  10       69.25       62.77     58.62 o 
  -2  14  10     4356.60     4223.38    128.28 o 
  -1  14  10      575.69      635.51     87.06 o 
   0  14  10      694.01      774.59     78.10 o 
   1  14  10       76.97     -121.39    121.39 o 
   2  14  10      104.16       26.08    107.23 o 
   3  14  10       45.90        6.87    117.63 o 
   4  14  10      313.27      348.07    196.40 o 
   5  14  10       67.95      -52.92    144.21 o 
   6  14  10      634.66      718.71    247.02 o 
   7  14  10       76.33       85.83    221.82 o 
   8  14  10      785.65     1018.78    214.62 o 
   9  14  10       17.49      -62.74    143.68 o 
 -11  15  10        0.88      -13.26    148.70 o 
 -10  15  10      322.03      126.58    120.84 o 
  -9  15  10       78.01       59.90    205.87 o 
  -8  15  10      136.55      -25.73    101.23 o 
  -7  15  10      104.92       85.66     94.56 o 
  -6  15  10      215.33      242.40     86.84 o 
  -5  15  10      190.58      232.10     68.99 o 
  -4  15  10      296.89      182.03     64.60 o 
  -3  15  10       70.58      -16.49     56.79 o 
  -2  15  10     5559.01     5785.19    137.77 o 
  -1  15  10      572.23      719.62     50.33 o 
   0  15  10    13042.31    12132.25    811.45 o 
   1  15  10     1152.13     1089.16    167.65 o 
   2  15  10     6911.02     7760.73    533.30 o 
   3  15  10      743.58      933.78    171.68 o 
   4  15  10     4240.55     4847.80    352.65 o 
   5  15  10       21.15       86.27    154.60 o 
   6  15  10     1963.41     2350.43    344.39 o 
   7  15  10        5.25        7.64    195.30 o 
   8  15  10      479.58      165.44    225.80 o 
   9  15  10        2.89       77.72    151.79 o 
 -10  16  10      522.22      459.69    126.74 o 
  -9  16  10      186.64      126.48     99.13 o 
  -8  16  10     1311.90     1545.05    219.55 o 
  -7  16  10      465.31      394.29     98.45 o 
  -6  16  10     4110.87     4606.23    235.86 o 
  -5  16  10      221.94      178.43     80.11 o 
  -4  16  10     4729.81     4528.78    224.12 o 
  -3  16  10      156.62       -1.47     60.02 o 
  -2  16  10     4225.08     4120.91    207.00 o 
  -1  16  10       42.50       26.28     36.82 o 
   0  16  10     2661.59     2682.01    230.77 o 
   1  16  10       20.29       52.77    107.27 o 
   2  16  10       19.82      -18.89    111.75 o 
   3  16  10       14.31       46.52    124.78 o 
   4  16  10      124.12      -30.97    152.86 o 
   5  16  10       13.84      -86.32    157.76 o 
   6  16  10      819.03      807.27    273.84 o 
   7  16  10      103.80      109.87    212.53 o 
   8  16  10     1006.14     1059.92    313.26 o 
 -10  17  10      382.68      266.57    110.19 o 
  -9  17  10        3.40       16.77    160.08 o 
  -8  17  10      279.33      156.67     95.16 o 
  -7  17  10      695.32      699.04    145.59 o 
  -6  17  10        3.20      128.57     94.08 o 
  -5  17  10      199.94      250.62     71.11 o 
  -4  17  10      520.01      612.66    111.51 o 
  -3  17  10      529.52      622.81     78.77 o 
  -2  17  10     4082.61     4070.29    115.11 o 
  -1  17  10      410.16      271.97     29.38 o 
   0  17  10     3982.61     3845.41    307.14 o 
   1  17  10      701.32      797.20    144.00 o 
   2  17  10     5044.38     4814.71    551.07 o 
   3  17  10      483.45      502.90    162.74 o 
   4  17  10     4891.50     5640.95    409.56 o 
   5  17  10       78.60       10.83    156.04 o 
   6  17  10     2142.55     2639.98    385.72 o 
   7  17  10        7.51       41.60    219.74 o 
   8  17  10      458.37      243.22    204.78 o 
 -10  18  10      307.53      403.80    126.35 o 
  -9  18  10      105.47      100.97     86.57 o 
  -8  18  10     1571.25     1906.29    127.24 o 
  -7  18  10       13.74      -25.94     66.37 o 
  -6  18  10     4067.05     4734.75    261.53 o 
  -5  18  10      524.84      438.52     73.25 o 
  -4  18  10     5091.47     5059.26    232.51 o 
  -3  18  10      125.81       30.35     40.33 o 
  -2  18  10     8525.82     7657.57    135.21 o 
  -1  18  10       41.45        8.60     42.74 o 
   0  18  10     2590.28     2395.67    202.89 o 
   1  18  10       14.62      -32.05    130.65 o 
   2  18  10      737.73      607.66    168.65 o 
   3  18  10      121.93      -40.40    188.08 o 
   4  18  10       61.06      220.52    180.80 o 
   5  18  10       67.20      224.66    291.92 o 
   6  18  10      889.72      787.32    288.13 o 
   7  18  10      108.66       94.93    267.86 o 
   8  18  10     1133.69     1232.92    274.62 o 
 -10  19  10      274.51      204.85    155.32 o 
  -9  19  10        9.09      -12.60    123.61 o 
  -8  19  10      176.52      -39.74     85.17 o 
  -7  19  10      138.21      -28.91     78.19 o 
  -6  19  10       18.49      -13.41     63.08 o 
  -5  19  10        7.68       10.80     70.70 o 
  -4  19  10      344.99      417.85     90.95 o 
  -3  19  10      720.03      744.42     57.96 o 
  -2  19  10     3716.66     3516.47    139.42 o 
  -1  19  10      492.28      361.96     31.99 o 
   0  19  10     4591.45     4532.87    295.52 o 
   1  19  10      271.93      498.41    158.32 o 
   2  19  10     4917.36     5567.78    319.45 o 
   3  19  10      182.00       70.54    178.83 o 
   4  19  10     4399.85     4690.27    403.08 o 
   5  19  10      151.69      204.05    267.98 o 
   6  19  10     1259.30     1690.51    353.79 o 
   7  19  10        8.28      165.77    293.50 o 
   8  19  10      397.79      598.45    248.30 o 
 -10  20  10      182.27      288.22    125.26 o 
  -9  20  10      230.75      202.40    102.93 o 
  -8  20  10     1579.12     1935.85    257.97 o 
  -7  20  10       11.73      106.15     74.83 o 
  -6  20  10     3525.99     3519.53    187.45 o 
  -5  20  10      540.56      497.11    121.41 o 
  -4  20  10     3766.70     3569.16    122.33 o 
  -3  20  10      232.49      184.66     71.35 o 
  -2  20  10     1082.85     1159.45     64.32 o 
  -1  20  10        8.90      -42.25     51.39 o 
   0  20  10     1101.32     1159.71    169.56 o 
   1  20  10        2.00       36.47    121.65 o 
   2  20  10      107.95      182.64    140.79 o 
   3  20  10       77.32       96.54    217.88 o 
   4  20  10      102.02      115.65    239.51 o 
   5  20  10       43.24      142.95    242.17 o 
   6  20  10      487.65      725.93    390.82 o 
   7  20  10      106.37     -219.51    307.51 o 
  -9  21  10       10.15     -131.55    131.55 o 
  -8  21  10       43.34      -52.09    122.06 o 
  -7  21  10       15.46       30.32     85.14 o 
  -6  21  10       11.91       48.77     75.92 o 
  -5  21  10       23.66       94.42     69.03 o 
  -4  21  10      992.29     1101.76     67.05 o 
  -3  21  10      278.95      286.75     40.67 o 
  -2  21  10     1768.23     1484.00    147.64 o 
  -1  21  10     1591.78     1041.51    185.12 o 
   0  21  10     3450.80     3371.74    249.33 o 
   1  21  10      620.67      879.99    221.61 o 
   2  21  10     3622.40     3807.78    327.61 o 
   3  21  10       79.92      146.31    207.41 o 
   4  21  10     2562.88     3138.50    586.38 o 
   5  21  10      120.04      185.84    251.64 o 
   6  21  10      821.46      946.59    329.87 o 
   7  21  10        2.41      280.80    322.37 o 
  -9  22  10      130.83      143.36    153.18 o 
  -8  22  10     1153.91     1528.43    198.52 o 
  -7  22  10       63.10       95.45     93.81 o 
  -6  22  10     1941.64     2003.14    111.29 o 
  -5  22  10      240.67      106.33     67.23 o 
  -4  22  10     2304.62     2294.45     96.07 o 
  -3  22  10      384.14      288.95     42.42 o 
  -2  22  10     2095.58     1702.99     76.24 o 
  -1  22  10       25.31       64.54    139.74 o 
   0  22  10     1489.21     1564.25    221.27 o 
   1  22  10        9.56      215.95    221.78 o 
   2  22  10      301.61      386.80    186.02 o 
   3  22  10       20.11      -78.21    164.49 o 
   4  22  10      149.64      180.67    184.45 o 
   5  22  10       52.84      169.17    260.07 o 
   6  22  10      412.43      647.68    310.25 o 
   7  22  10       67.04      519.25    365.03 o 
  -9  23  10      103.15       58.49    107.90 o 
  -8  23  10       28.28      -80.07     92.81 o 
  -7  23  10      104.54      169.46    104.64 o 
  -6  23  10        3.42       80.39     86.64 o 
  -5  23  10       14.73       63.55     55.09 o 
  -4  23  10      737.18      607.66     64.76 o 
  -3  23  10       11.73        1.85     81.08 o 
  -2  23  10     1367.77     1088.82    122.11 o 
  -1  23  10      724.66      882.44    166.22 o 
   0  23  10     2350.75     2629.30    235.26 o 
   1  23  10      620.35      664.68    168.01 o 
   2  23  10     3833.37     4165.30    312.39 o 
   3  23  10      262.66      398.97    198.87 o 
   4  23  10     1817.44     2244.18    259.17 o 
   5  23  10      154.32       31.62    240.72 o 
   6  23  10      839.57      750.25    339.20 o 
  -8  24  10      776.42      767.08    132.39 o 
  -7  24  10      221.87      -29.38     84.34 o 
  -6  24  10     1417.42     1102.85    103.27 o 
  -5  24  10       95.03       79.03     55.53 o 
  -4  24  10     2832.64     2505.99    110.61 o 
  -3  24  10       41.92       53.29     43.40 o 
  -2  24  10     2827.28     2249.09    179.06 o 
  -1  24  10      276.80      348.68    161.14 o 
   0  24  10     1792.66     1740.19    233.92 o 
   1  24  10        0.33       48.27    135.15 o 
   2  24  10      139.50      -16.92    139.21 o 
   3  24  10       31.24      -72.08    170.47 o 
   4  24  10       64.71       58.47    155.65 o 
   5  24  10      288.87      285.05    230.43 o 
   6  24  10      293.87      170.06    283.72 o 
  -8  25  10       36.19      -26.68     90.73 o 
  -7  25  10       32.53      -33.44    108.02 o 
  -6  25  10        9.66       64.60    113.72 o 
  -5  25  10       43.94      -72.35     72.35 o 
  -4  25  10       91.28       -2.48     75.64 o 
  -3  25  10       39.49       53.78     68.37 o 
  -2  25  10      931.58      833.04    218.26 o 
  -1  25  10      330.56      225.51    142.45 o 
   0  25  10     4071.37     4184.00    334.24 o 
   1  25  10      228.95      -57.11    153.09 o 
   2  25  10     2761.70     3181.40    323.51 o 
   3  25  10      227.86      144.08    185.15 o 
   4  25  10     1579.04     2329.84    275.45 o 
   5  25  10      177.93      197.69    229.27 o 
   6  25  10     1000.53     1123.50    314.02 o 
  -7  26  10      289.83      357.96    165.19 o 
  -6  26  10     1054.56      973.84    134.84 o 
  -5  26  10      231.77      205.47     70.16 o 
  -4  26  10     1913.24     2108.21    395.66 o 
  -3  26  10      112.13      194.50    123.50 o 
  -2  26  10     2215.16     2552.48    466.53 o 
  -1  26  10      219.71      224.96    201.15 o 
   0  26  10      414.00      266.40    171.04 o 
   1  26  10      122.01       39.86    144.29 o 
   2  26  10      106.47      -54.48    169.87 o 
   3  26  10        3.66        6.96    167.59 o 
   4  26  10       19.02       36.56    177.07 o 
   5  26  10      177.90      567.79    266.86 o 
  -7  27  10       28.01      -60.58    100.45 o 
  -6  27  10        4.47      -71.32     85.28 o 
  -5  27  10       64.22       57.81     88.01 o 
  -4  27  10      194.90      229.78    154.97 o 
  -3  27  10      198.25      248.61    155.57 o 
  -2  27  10     1156.22     1989.71    276.07 o 
  -1  27  10      117.37       52.70    153.58 o 
   0  27  10     1883.45     2019.99    268.94 o 
   1  27  10      696.23      649.33    186.05 o 
   2  27  10     1624.06     1667.81    275.33 o 
   3  27  10      294.20      374.22    203.24 o 
   4  27  10     1043.02     1090.05    342.04 o 
   5  27  10       68.98      -98.46    182.07 o 
  -6  28  10     1232.54     1497.64    253.26 o 
  -5  28  10      277.60      281.61    117.67 o 
  -4  28  10     1450.19      657.60    277.79 o 
  -3  28  10       19.89      152.72    161.03 o 
  -2  28  10     1066.66     1241.41    230.07 o 
  -1  28  10       85.68        3.97    132.44 o 
   0  28  10      228.37      165.35    175.77 o 
   1  28  10       14.57      119.54    179.73 o 
   2  28  10       97.84       59.45    180.41 o 
   3  28  10       54.94       30.40    207.80 o 
   4  28  10       23.05      248.24    220.94 o 
  -5  29  10       10.60      114.09     85.98 o 
  -4  29  10      409.79      462.34    209.53 o 
  -3  29  10      406.36      337.47    210.57 o 
  -2  29  10      903.75     1047.59    200.79 o 
  -1  29  10      151.61      205.18    166.78 o 
   0  29  10     1044.30     1263.98    214.74 o 
   1  29  10      286.95      255.98    170.93 o 
   2  29  10     1090.92     1046.92    312.82 o 
   3  29  10      182.39      -98.71    197.73 o 
  -5  30  10      172.33      295.81    286.57 o 
  -4  30  10      980.12      560.76    274.73 o 
  -3  30  10      281.28       66.52    151.26 o 
  -2  30  10      750.90      683.64    215.11 o 
  -1  30  10       35.34      178.95    156.52 o 
   0  30  10      508.00      216.04    308.49 o 
   1  30  10       10.19      246.91    202.02 o 
   2  30  10       91.92      133.21    210.36 o 
  -4  31  10       72.64      252.24    213.32 o 
  -3  31  10      208.87      447.63    201.81 o 
  -2  31  10      391.57      492.26    206.76 o 
  -1  31  10      293.30      342.72    196.78 o 
   0  31  10      804.73     1194.50    219.03 o 
   1  31  10      154.27       80.35    217.44 o 
  -1  32  10      126.14      -16.50    171.41 o 
 -11   0  11      926.79     1044.73    273.42 o 
  -9   0  11     1945.04     1731.75    256.19 o 
  -7   0  11     4078.50     4493.01    317.25 o 
  -5   0  11     1923.62     1800.06    156.10 o 
  -3   0  11     1509.42     1716.16    125.75 o 
  -1   0  11     2885.13     2839.68    345.01 o 
   1   0  11     1881.90     1984.75    129.19 o 
   3   0  11     6321.20     6417.63    232.05 o 
   5   0  11     4403.19     5036.90    178.71 o 
   7   0  11     3171.76     3174.51    207.47 o 
   9   0  11     1053.23      755.07    129.54 o 
 -12   1  11        5.05      -52.86    147.64 o 
 -11   1  11       35.55      -39.52    112.80 o 
 -10   1  11       24.73       34.74    124.71 o 
  -9   1  11        8.26       87.62    102.63 o 
  -8   1  11       30.52      199.32    103.98 o 
  -7   1  11     5382.23     5239.49    247.97 o 
  -6   1  11      352.50      166.62     77.98 o 
  -5   1  11     7261.77     7630.17    231.21 o 
  -4   1  11       83.43      106.93     65.43 o 
  -3   1  11     5824.62     5917.69    214.77 o 
  -2   1  11      113.37       68.35     57.39 o 
  -1   1  11    36188.26    35134.45   1012.20 o 
   0   1  11      404.88      517.64     63.65 o 
   1   1  11     8468.65     8438.97    163.12 o 
   2   1  11       13.15      102.56     40.94 o 
   3   1  11     5720.02     6397.69    169.47 o 
   4   1  11      102.05      203.69     55.08 o 
   5   1  11     1583.79     1487.01     68.38 o 
   6   1  11        0.10      -66.19     66.19 o 
   7   1  11        1.85      -78.16     78.16 o 
   8   1  11       37.37      -18.53    164.96 o 
   9   1  11       45.25       -6.16    185.46 o 
 -12   2  11        4.62      -52.18    122.90 o 
 -11   2  11     1017.65      997.62    194.69 o 
 -10   2  11        3.92       60.68    101.32 o 
  -9   2  11     1562.22     1358.55    167.31 o 
  -8   2  11       98.69       72.63     81.39 o 
  -7   2  11     3266.47     3041.77    172.44 o 
  -6   2  11      220.87       97.75     69.71 o 
  -5   2  11     1814.88     1793.13    128.16 o 
  -4   2  11        0.05       45.16     67.66 o 
  -3   2  11      450.22      453.74     73.96 o 
  -2   2  11        3.90      -21.15     49.42 o 
  -1   2  11      690.08      933.70    190.06 o 
   0   2  11       48.76        9.08     47.48 o 
   1   2  11      526.23      497.61     48.68 o 
   2   2  11     1188.39     1332.86     63.02 o 
   3   2  11     6880.24     6269.58    140.82 o 
   4   2  11      467.63      408.81     53.79 o 
   5   2  11     2801.52     2639.35     91.58 o 
   6   2  11      160.35       83.17     67.04 o 
   7   2  11     3173.53     3301.79    140.25 o 
   8   2  11        0.10       73.66    103.26 o 
   9   2  11     1268.87      986.24    171.81 o 
 -11   3  11       41.40       37.55    200.37 o 
 -10   3  11       15.30     -120.85    120.85 o 
  -9   3  11       73.07      107.11    103.70 o 
  -8   3  11       11.56        8.36     85.63 o 
  -7   3  11      888.51      980.40    115.11 o 
  -6   3  11       62.35      -37.67     73.52 o 
  -5   3  11     3163.14     3575.18    138.75 o 
  -4   3  11      178.67      256.15     70.09 o 
  -3   3  11    16211.78    16757.96    374.82 o 
  -2   3  11       32.81       92.39     53.49 o 
  -1   3  11    20205.27    19610.40    579.82 o 
   0   3  11      166.82      228.60     58.03 o 
   1   3  11     4309.91     4581.40    117.12 o 
   2   3  11      234.19      227.15     48.41 o 
   3   3  11     3752.22     3959.89    121.33 o 
   4   3  11        2.08      -39.39     40.62 o 
   5   3  11     1416.00     1287.02     86.82 o 
   6   3  11       13.01       35.71     44.94 o 
   7   3  11        1.95     -137.26    137.26 o 
   8   3  11       12.56      -71.77     79.11 o 
   9   3  11      137.12      268.93     88.67 o 
 -11   4  11      899.66      746.87    159.72 o 
 -10   4  11       15.87      117.40    113.07 o 
  -9   4  11     1536.02     1908.81    164.79 o 
  -8   4  11       78.08        5.21     85.64 o 
  -7   4  11     1573.71     1681.33    122.37 o 
  -6   4  11       19.08      -75.80     75.80 o 
  -5   4  11     4234.95     4084.47    149.09 o 
  -4   4  11      493.68      456.82     68.40 o 
  -3   4  11      265.56      311.59     74.16 o 
  -2   4  11      345.49      318.99     61.78 o 
  -1   4  11     1020.03      968.02    121.32 o 
   0   4  11       73.25       35.87     44.96 o 
   1   4  11      911.67      923.66     69.13 o 
   2   4  11       58.46      137.34     61.80 o 
   3   4  11     4133.57     4073.49    133.75 o 
   4   4  11      117.84      115.52     46.64 o 
   5   4  11     5242.51     4904.40    238.91 o 
   6   4  11        6.33      -53.68     53.68 o 
   7   4  11     2960.36     2794.69    200.83 o 
   8   4  11       12.04      123.68    136.28 o 
   9   4  11     1514.87     1361.71    238.36 o 
 -11   5  11       51.18      135.95    145.72 o 
 -10   5  11       35.05      130.32    165.20 o 
  -9   5  11      224.17       94.56     96.25 o 
  -8   5  11       41.52       37.54     88.36 o 
  -7   5  11      717.71      851.70    124.26 o 
  -6   5  11      125.23       57.88     79.58 o 
  -5   5  11     3035.71     3058.69    161.14 o 
  -4   5  11      123.70       49.86     57.69 o 
  -3   5  11    28225.19    27891.97    644.88 o 
  -2   5  11       21.49       -3.70     76.13 o 
  -1   5  11     9687.50     9388.56    303.82 o 
   0   5  11       39.45      -13.86     58.03 o 
   1   5  11    15841.85    15981.07    326.44 o 
   2   5  11      143.80      147.26     40.26 o 
   3   5  11     5257.62     5294.40    124.50 o 
   4   5  11       14.20       67.26     64.01 o 
   5   5  11      543.57      597.54     74.26 o 
   6   5  11      139.61      159.02     55.04 o 
   7   5  11       22.78       75.36     93.48 o 
   8   5  11       11.36      -34.73    113.20 o 
   9   5  11       86.95     -185.63    185.63 o 
 -11   6  11      746.43      635.29    174.05 o 
 -10   6  11        8.87       89.02    138.97 o 
  -9   6  11     1532.42     1750.98    193.42 o 
  -8   6  11      159.79      277.75    103.50 o 
  -7   6  11     2346.74     2178.44    149.90 o 
  -6   6  11       27.42      -13.88     65.27 o 
  -5   6  11     4076.63     4097.44    221.20 o 
  -4   6  11       14.64       25.33     70.58 o 
  -3   6  11     3154.29     3177.51    231.48 o 
  -2   6  11      313.50      330.44     59.90 o 
  -1   6  11     2817.83     2980.12    141.26 o 
   0   6  11      305.79      205.31     61.67 o 
   1   6  11      187.13      178.11     46.76 o 
   2   6  11      154.95      149.93     34.83 o 
   3   6  11     3185.11     3356.48    102.89 o 
   4   6  11       10.22       21.64     44.97 o 
   5   6  11     5638.04     5318.72    249.06 o 
   6   6  11       56.40      130.12     43.26 o 
   7   6  11     2154.53     1823.54    164.21 o 
   8   6  11        0.99       94.14     88.67 o 
   9   6  11     1361.45      912.49    226.98 o 
 -11   7  11       64.54      165.76    129.46 o 
 -10   7  11        2.93       43.58    108.62 o 
  -9   7  11      358.19      534.57    124.92 o 
  -8   7  11        2.67        1.65     88.64 o 
  -7   7  11      450.97      536.12    118.87 o 
  -6   7  11        3.46      -77.34     77.34 o 
  -5   7  11     9610.36     9585.87    255.52 o 
  -4   7  11        5.09       54.40     67.43 o 
  -3   7  11    18958.46    20085.13    514.02 o 
  -2   7  11      442.06      501.88     83.82 o 
  -1   7  11    10106.00    10475.50    370.69 o 
   0   7  11       45.77      110.10     54.32 o 
   1   7  11    13336.60    13767.15    228.07 o 
   2   7  11        4.30       -0.15     46.19 o 
   3   7  11     3826.61     3837.88     82.36 o 
   4   7  11      102.41      105.50     45.96 o 
   5   7  11      875.68      661.54    132.64 o 
   6   7  11       59.44       20.01     59.19 o 
   7   7  11       96.95       96.82     42.71 o 
   8   7  11        2.33      120.54    187.25 o 
   9   7  11       82.25      162.43    148.91 o 
 -11   8  11      718.87      718.38    146.18 o 
 -10   8  11        1.53      -35.95    150.44 o 
  -9   8  11     2510.74     2846.08    256.76 o 
  -8   8  11      109.71        1.57    103.13 o 
  -7   8  11     2591.26     2613.44    187.39 o 
  -6   8  11      144.99      209.05     78.91 o 
  -5   8  11      116.67      186.64     83.52 o 
  -4   8  11      213.74       49.05    101.86 o
[truncated: 99,652 more chars]
